# Supplementary material for: Identification of CBF Transcription Factors in Tea Plants and a Survey of Potential CBF Target Genes under Low Temperature
Source: Int J Mol Sci. 2019 Oct 17;20(20):5137. doi: 10.3390/ijms20205137 (PMC6829267; doi:10.3390/ijms20205137)
Supplement: Supplementary file 1 [file ijms-20-05137-s001.zip]

Archive with 9 entries (8 files):
- Supplementary Materials/
- Supplementary Materials/Figure S1.tif
- Supplementary Materials/Figure S2.tif
- Supplementary Materials/S1 Table.xlsx
- Supplementary Materials/S2 Table.xls
- Supplementary Materials/S3 Table.xlsx
- Supplementary Materials/S4 Table.xlsx
- Supplementary Materials/S5 Table.xls
- Supplementary Materials/S6 Table.xlsx
