# Supplementary material for: Identification of CBF Transcription Factors in Tea Plants and a Survey of Potential CBF Target Genes under Low Temperature
Source: Int J Mol Sci. 2019 Oct 17;20(20):5137. doi: 10.3390/ijms20205137 (PMC6829267; doi:10.3390/ijms20205137)
Supplement: Supplementary file 1 [file ijms-20-05137-s001.zip › Supplementary Materials/S1 Table.xlsx]

## Sheet: Sheet1
Table S1. Coding sequence and protein sequence of CBF members from tea plant and Arabidopsis
Genes	Coding sequence	Protein sequence
CsCBF1	ACCTTTTTAGCCAAATAGCCAAAAAATTACTAAATTAGCCTGTTCCCAAACGAGGCCTAAGTTTTAAATTTTTTTTGAATTGATTTGATGTGTATGAGAGAGAGATTTGTTTGAAAAATTTGTAAACCAAACAAGTTTTGGAAAAAATTTTTGAAAAAATTTGTTTGATTTAATTACTTTTAAAAAATTATTTATAAAAAATTTTTGTTAAAATTTTTTGAGAAACACAAACCAAACAAGGCCAAGATATCCCAAACAAGACTTTAATAAAAAATTTAAAACCATTACTCAATAAAAAAATGCCAGGCCAAAGTTGCTAGGTGGTGTTTGGGAAGCAAGTTTCCAAATTTTTTTCTAATTTTTTTCACTAAAAGACAAAAGTTTTACAAAACCAAAAAA…	MDLDMEIDMFSHFSDPLPSFWSNNVPESPSVSDCGSGAGPAARFSDEEVLLASSCPKKRGGRKKVRETRHQVYRGVRWRSNSKWVCEVREPNKKSRIWLGTFPTAEMAARAHDVAAIALRGRLACLNFADSVWKLPIPASLKPTDIQKAATEAAEAFRPSLQYLEVSGDVTKPENVPATMPEKILYVDEEAVFGMPGFLANMSEGLMIPPLLPHCAGGEWYQGDDVEAFDDVALWSFSI
CsCBF2	CTGTTCAAGGCGATGCAGATCGGAACAGATCTGAGACCATTGGAGCAGATGAGAGGAAGATGAAGTGAAAGAGAGGCTTAACAACAAAAGAAGAAGAAGAAGGGGAAAAAAAAAAAAATTGGTCCAAAACGATGTCTCCTTTTTCTTCTCTTTCATCTCTCACCCAAACACACAGAGATGGAGATGGATGGCCATAGAATGGATTTAACTCAGCACCATTAACAAAAATTGCAAAATTATCTACAACTAGCTCTTCCTCTGTTATCCATATATATCTCTCTCTCTCTCTCTCACACACACACACACATATACATACACTTGATTTGAAAACAAGTTGTAACAGAGGAAGAATCAAGTTGTTGAGCACATGTATATATCCAAAAAAAAAAATAAAAATTC…	MCSHFSDPLPSFGSNDVPESPSVSDCGSGARPAARFSDKEVLLASSCPKKRGGRKKVRETRHQVYRGVKLRNNSIWVCEVREPIKKSRIWLGTFPTAEMAARAHDVAAIALRGRLACLNFADSAWKLPVPASLKPKDIKKAATEAAEAFRPSLPYLEVSGDVTKPENLPATMPGENILH
CsCBF3	TGTTGTCATTCAAAAATTATGTCCCCACAATATGTATAGTTTTTTAGTTTTGAGTAAATTTTTTTTGAAAAATTTGGTAACTTTTTTCTTCAGATGTAAAGAAGTTCTGTTGTACTTTTTAGAAGCCAGCACAATAACAAAGATCTTAAAAGCAGGCAATCTAATCATCAATTTCTGTGAATGTATACTCGTCGCCGCCTCACCACCGTTACCCTTTCTATTCGTCTCTTGTCGCCTCTCTTGGTTCATCTCATTATTGCCTCCCCTCGCCTCACCACCGCCTCGTCACTCCTCGCTTCGATAGGAAATTACGTCGACTGCATAGTCCTCTCTGTTCATCGCCTCTTTGTTCGTCTATTGCAGAGGGGTTAGAGTTCAAAAAACAAAAAGAAACTAAAA…	MSSMDTSSTCSDPYLFRSNFQNSPLSESDACTRQGATHSDGETIILASSRPKKRAGRKKFKETRHPVYRGIRRRNTNKWVCELREPNKKSRIWLGTYPTAEMAARAHDVAALALKGQLACLNFADSVWKLPVPVSKDAKDIRSAAVEAAEAFRPSDHLCNDNTGSRVEEKILSDGVSGTKVCHDGASSSNGTRDNVCHMDEEEEKDAIFDMQGLILGMADGPLLSPPPCLGARFNWDDVETEIDVSLWTY
CsCBF4	TTCCCAATGGAGCAACGTTTGACTCCGACGTCAACAGTCTTCGTATACATGAAAAATCAGGAGATGTGTTACGAAGGAGTTATTTAGTGAAAAAATTTATGATTTTTAAATATTACTATTTATTATTTCTTTAAAGTATTTTTTTTTTTTTTCCTAATAATCATTAATGTGTAATTCTCCCTTTCTTATAAAACTCAACGTAAAATTGGTAAACCTCATTATTTCAATCAATAAATAATAAATTAGAATATCGTATAAATTTGTTCTTAAACATTTTAAAAAATTATCAAATATTTACATATAAATATTATATAAAATATTTGATAATTTATTTAATATCCCAAACGTGCTCTGCAATATTTCTGCGTGAGGGGTGTATTTGGAGAAGGTAGTTTTCTC…	MDFNKETNVISYYSDPLPSESVFSSKAVGECSSASDIGSSGARPASVSDGSSGARPASICSDDEVLLASRHPKKKGGRKKVRETRHPVYRGVRWRNSHTWVCEVREPNKKTRIWLGTFPTAEMAARAHDVAAIALRGRTACVNFADSVWRLPIPASLDPKDIQKAAAEGAEAFRPALEEDNDVSGDVAKPDEEEEASANATTMPEKMFYMDEEAVFGMPGLLASMAEGLMLPPPPHSGGGDGDDVEVDADVSLWSYSI
CsCBF5	GGGACCCCTTTTCCTCCCACCCCCTTTGACTCTCTTTCTTTTTTGATTGATCACTTTTTTTTTTTTTTTTTTTCTTCTCCTTCAATCACCACCCACCACATATGTATAAAGAGGTGGTGAGGATTGAAATTTGAAGGAATCTAAATCACTACCGAATGAGAAATACAGTTTAAGATGTGAAAATTCATATTGAAACACCCACTATTATTTGATAGGGCACCTTTGGTATAATTGTGAGGAATTTGTCTATTGAAAACTGTAACAAGGACAGAATCCCCAACGGGGCAATGTTTGACTCAGACGTCAGCAATCTTCCTATCCACGGAATTCAGGAGATTCCACACCATACAATGAATTTTCAACTAATAAATAATAAGTTGGAGTATCTTATGAATGTCC…	MDSSKKNVFSHYSDTLPSGSGFSSKEVAECSSASDRGTGAHPAAICSDDELLLASRNPKKRGGRKKVKETRHPVYRGVRWRNAHTWVCEVREPNKKSRIWLGTFPTAEMAARAHDVAAIALRNRMACVNFADSVWRLPVPASLDPKDIQKAAAEAAEMFRPPLLEEKKDVPGDVAQPEEDATLKENNDVPGDVAKPEEDATLTTTATTTATETATETTMPENLLFMDDEAIFGMPGLLANMAEGLMLPPPPPHSEGGDWYEGDDAELGDDAATEAGETFRPSLAYVKVSGDVTKPEDIPEKMFYMDEEAVFGMLRLLANMAKGLMLLAGGDWYEGDDVEFGAHKALWSFSI
AtCBF1	ACAACAGCAGCCAGCCAACCACACAGGCACACACTCGATAGAATTTAAAGAACTCATAAAGGTTAACGAGTGAAGAGTCAAAAGTCTCTTTACAAGGGTCAAAGGACACACGTCAGACAGCGAGTGGAACATCGTGGGATTGCTTCGCTATGTACTATACACGTGTCATTCACAGAGACAAAAACTCCGTGTGCTCCCCACATATCCGTTATCTCTCCTCCGGCCAATATAAACACCAATTCTCACTCTCACTTTTTATACTAACTACACACTTGAAAAAGAATCTACCTGAAAAGAAAAAAAAGAGAGAGAGATATAAATAGCTTTACCAAGACAGATATACTATCTTTTATTAATCCAAAAAGACTGAGAACTCTAGTAACTACGTACTACTTAAAC…	MNSFSAFSEMFGSDYEPQGGDYCPTLATSCPKKPAGRKKFRETRHPIYRGVRQRNSGKWVSEVREPNKKTRIWLGTFQTAEMAARAHDVAALALRGRSACLNFADSAWRLRIPESTCAKDIQKAAAEAALAFQDETCDTTTTDHGLDMEETMVEAIYTPEQSEGAFYMDEETMFGMPSLLDNMAEGMLLPPPSVQWNHNYDGEGDGDVSLWSY
AtCBF2	AACTTCAAACACTTACCTGAATTAGAAAAGAAAGATAGATAGAGAAATAAATATTTTATCATACCATACAAAAAAAGACAGAGATCTTCTACTTACTCTACTCTCATAAACCTTATCCAGTTTCTTGAAACAGAGTACTCTTCTGATCAATGAACTCATTTTCTGCCTTTTCTGAAATGTTTGGCTCCGATTACGAGTCTCCGGTTTCCTCAGGCGGTGATTACAGTCCGAAGCTTGCCACGAGCTGCCCCAAGAAACCAGCGGGAAGGAAGAAGTTTCGTGAGACTCGTCACCCAATTTACAGAGGAGTTCGTCAAAGAAACTCCGGTAAGTGGGTGTGTGAGTTGAGAGAGCCAAACAAGAAAACGAGGATTTGGCTCGGGACTTTCCAAACCGCTG…	MNSCSAFSEMFGSDYESPVSSGGDYSPKLATSCPKKPAGRKKFRETRHPIYRGVRQRNSGKWVCELREPNKKTRIWLGTFQTAEMAARAHDVAAIALRGRSACLNFADSAWRLRIPESTCAKEIQKAAAEAALNFQDEMCHMTTDAHGLDMEETLVEAIYTPEQSQDAFYMDEEAMLGMSSLLDNMAEGMLLPSPSVQWNYNFDVEGDDDVSLWSY
AtCBF3	GCCACACATTCATACGCAAAGAGTTTATAAAACTCATAAAGGTATAATAATAACGAGTGAATAAGTCAAAAAAAGTCTTCTCTGGACACATGGCAGATCTTAATGAGTGAATCCTTAAACTACTCATTTTACAATTGCTTCGCTGTGTATAGTTTACGTGGCATTACCAGAGACACAAACTCCGTCTTCGCCTTTTCTTTTGCCTCTAAAATATCTTCCGCCATTATAAAACAGCATGCTCTCACTCCAACTTTTATTTATCTACAAACATTAAATCCACCTGAACTAGAACAGAAAGAGAGAGAAACTATTATTTCAGCAAACCATACCAACAAAAAAGACAGAGATCTTTTAGTTACCTTATCCAGTTTCTTGAAACAGAGTACTCTTCTGATCAAT…	MNSFSAFSEMFGSDYESSVSSGGDYIPTLASSCPKKPAGRKKFRETRHPIYRGVRRRNSGKWVCEVREPNKKTRIWLGTFQTAEMAARAHDVAALALRGRSACLNFADSAWRLRIPESTCAKDIQKAAAEAALAFQDEMCDATTDHGFDMEETLVEAIYTAEQSENAFYMHDEAMFEMPSLLANMAEGMLLPLPSVQWNHNHEVDGDDDDVSLWSY
AtCBF4	ATCTCCAAAAGTTCCAACACCTGAAAACATAAAAAGATAGAAAGAGAAATAAAACATCTTATCCAAAGAAAAAATGAATCCATTTTACTCTACATTCCCAGACTCGTTTCTCTCAATCTCCGATCATAGATCTCCGGTTTCAGACAGTAGTGAGTGTTCACCAAAGTTAGCTTCAAGTTGTCCAAAGAAACGAGCTGGGAGGAAGAAGTTTCGTGAGACACGTCATCCGATTTACAGAGGAGTTCGTCAGAGGAATTCTGGTAAATGGGTTTGTGAAGTTAGAGAGCCTAATAAGAAATCTAGGATTTGGTTAGGTACTTTTCCGACGGTTGAAATGGCTGCTCGTGCTCATGATGTTGCTGCTTTAGCTCTTCGTGGTCGCTCTGCTTGTCTCAATTT…	MNPFYSTFPDSFLSISDHRSPVSDSSECSPKLASSCPKKRAGRKKFRETRHPIYRGVRQRNSGKWVCEVREPNKKSRIWLGTFPTVEMAARAHDVAALALRGRSACLNFADSAWRLRIPETTCPKEIQKAASEAAMAFQNETTTEGSKTAAEAEEAAGEGVREGERRAEEQNGGVFYMDDEALLGMPNFFENMAEGMLLPPPEVVWNHNDFDGVGDVSLWSFDE
