# Supplementary material for: Identification of CBF Transcription Factors in Tea Plants and a Survey of Potential CBF Target Genes under Low Temperature
Source: Int J Mol Sci. 2019 Oct 17;20(20):5137. doi: 10.3390/ijms20205137 (PMC6829267; doi:10.3390/ijms20205137)
Supplement: Supplementary file 1 [file ijms-20-05137-s001.zip › Supplementary Materials/S2 Table.xls]

## Sheet: plantCARE_output_PlantCARE_1095
Table S2. Analysis of cis-elements in the CsCBF gene promoters.
Gene Name	Element Name	Sequence	Position	Length	0rganism	Function
CsCBF1	W box	TTGACC	642	6	Arabidopsis thaliana
CsCBF1	MYB-like sequence	TAACCA	983	6	Arabidopsis thaliana
CsCBF1	CGTCA-motif	CGTCA	868	5	Hordeum vulgare	cis-acting regulatory element involved in the MeJA-responsiveness
CsCBF1	Sp1	GGGCGG	710	6	Oryza sativa	light responsive element
CsCBF1	Sp1	GGGCGG	925	6	Oryza sativa	light responsive element
CsCBF1	WUN-motif	AAATTACTA	24	9	Nicotiana glutinosa
CsCBF1	CAT-box	GCCACT	731	6	Arabidopsis thaliana	cis-acting regulatory element related to meristem expression
CsCBF1	as-1	TGACG	868	5	Arabidopsis thaliana
CsCBF1	AT~TATA-box	TATATA	610	6	Arabidopsis thaliana
CsCBF1	AT~TATA-box	TATATA	773	6	Arabidopsis thaliana
CsCBF1	AT~TATA-box	TATATA	775	6	Arabidopsis thaliana
CsCBF1	E2Fb	TTTGCCGC	742	8	Nicotiana tabacum
CsCBF1	Box 4	ATTAAT	798	6	Petroselinum crispum	part of a conserved DNA module involved in light responsiveness
CsCBF1	circadian	CAAAGATATC	242	9	Lycopersicon esculentum	cis-acting regulatory element involved in circadian control
CsCBF1	CAAT-box	CAAAT	12	5	Pisum sativum	common cis-acting element in promoter and enhancer regions
CsCBF1	CAAT-box	CAAT	79	4	Nicotiana glutinosa
CsCBF1	CAAT-box	CAAAT	83	5	Pisum sativum	common cis-acting element in promoter and enhancer regions
CsCBF1	CAAT-box	CAAAT	105	5	Pisum sativum	common cis-acting element in promoter and enhancer regions
CsCBF1	CAAT-box	CAAAT	118	5	Pisum sativum	common cis-acting element in promoter and enhancer regions
CsCBF1	CAAT-box	CAAAT	159	5	Pisum sativum	common cis-acting element in promoter and enhancer regions
CsCBF1	CAAT-box	CAAT	290	4	Nicotiana glutinosa
CsCBF1	CAAT-box	CAAAT	344	5	Pisum sativum	common cis-acting element in promoter and enhancer regions
CsCBF1	CAAT-box	CCAAT	469	5	Arabidopsis thaliana	common cis-acting element in promoter and enhancer regions
CsCBF1	CAAT-box	CAAT	470	4	Nicotiana glutinosa
CsCBF1	CAAT-box	CCAAT	536	5	Arabidopsis thaliana	common cis-acting element in promoter and enhancer regions
CsCBF1	CAAT-box	CAAT	537	4	Nicotiana glutinosa
CsCBF1	CAAT-box	CAAAT	700	5	Pisum sativum	common cis-acting element in promoter and enhancer regions
CsCBF1	CAAT-box	CAAAT	741	5	Pisum sativum	common cis-acting element in promoter and enhancer regions
CsCBF1	CAAT-box	CAAAT	766	5	Pisum sativum	common cis-acting element in promoter and enhancer regions
CsCBF1	CAAT-box	CAAAT	861	5	Pisum sativum	common cis-acting element in promoter and enhancer regions
CsCBF1	CAAT-box	CAAAT	970	5	Pisum sativum	common cis-acting element in promoter and enhancer regions
CsCBF1	Myb	CAACTG	915	6	Arabidopsis thaliana
CsCBF1	TGACG-motif	TGACG	868	5	Hordeum vulgare	cis-acting regulatory element involved in the MeJA-responsiveness
CsCBF1	WRE3	CCACCT	319	6	Pisum sativum
CsCBF1	TATA-box	TATAAATA	189	8	Daucus carota	core promoter element around -30 of transcription start
CsCBF1	TATA-box	TATAAAT	190	7	Brassica juncea	core promoter element around -30 of transcription start
CsCBF1	TATA-box	TATAAA	191	6	Helianthus annuus	core promoter element around -30 of transcription start
CsCBF1	TATA-box	TATAA	192	5	Arabidopsis thaliana	core promoter element around -30 of transcription start
CsCBF1	TATA-box	TATA	193	4	Arabidopsis thaliana	core promoter element around -30 of transcription start
CsCBF1	TATA-box	TACAAAA	385	7	Oryza sativa	core promoter element around -30 of transcription start
CsCBF1	TATA-box	TACATAAA	547	8	Oryza sativa	core promoter element around -30 of transcription start
CsCBF1	TATA-box	ATATAT	609	6	Brassica napus	core promoter element around -30 of transcription start
CsCBF1	TATA-box	TATATA	610	6	Arabidopsis thaliana	core promoter element around -30 of transcription start
CsCBF1	TATA-box	ATATAA	611	6	Brassica oleracea	core promoter element around -30 of transcription start
CsCBF1	TATA-box	TATA	612	4	Arabidopsis thaliana	core promoter element around -30 of transcription start
CsCBF1	TATA-box	TATATA	773	6	Arabidopsis thaliana	core promoter element around -30 of transcription start
CsCBF1	TATA-box	ATATAT	774	6	Brassica napus	core promoter element around -30 of transcription start
CsCBF1	TATA-box	TATATA	775	6	Arabidopsis thaliana	core promoter element around -30 of transcription start
CsCBF1	TATA-box	TATA	777	4	Arabidopsis thaliana	core promoter element around -30 of transcription start
CsCBF1	TATA-box	TATA	993	4	Arabidopsis thaliana	core promoter element around -30 of transcription start
CsCBF1	ARE	AAACCA	124	6	Zea mays	cis-acting regulatory element essential for the anaerobic induction
CsCBF1	ARE	AAACCA	229	6	Zea mays	cis-acting regulatory element essential for the anaerobic induction
CsCBF1	ARE	AAACCA	279	6	Zea mays	cis-acting regulatory element essential for the anaerobic induction
CsCBF1	ARE	AAACCA	389	6	Zea mays	cis-acting regulatory element essential for the anaerobic induction
CsCBF1	ARE	AAACCA	589	6	Zea mays	cis-acting regulatory element essential for the anaerobic induction
CsCBF1	Unnamed__4	CTCC	708	4	Petroselinum hortense
CsCBF1	MYB	TAACCA	983	6	Arabidopsis thaliana
CsCBF1	LT	CCGAAA	585	6	Hordeum vulgare	cis-acting element involved in low-temperature responsiveness
CsCBF1	MBS	CAACTG	915	6	Arabidopsis thaliana	MYB binding site involved in drought-inducibility
CsCBF1	TATC-box	TATCCCA	248	7	Oryza sativa	cis-acting element involved in gibberellin-responsiveness
CsCBF1	MYC	CATTTG	700	6	Arabidopsis thaliana
CsCBF1	MYC	CATTTG	740	6	Arabidopsis thaliana
CsCBF2	ERE	ATTTTAAA	739	8	Nicotiana glutinos
CsCBF2	CGTCA-motif	CGTCA	735	5	Hordeum vulgare	cis-acting regulatory element involved in the MeJA-responsiveness
CsCBF2	CGTCA-motif	CGTCA	801	5	Hordeum vulgare	cis-acting regulatory element involved in the MeJA-responsiveness
CsCBF2	Gap-box	CAAATGAA(A/G)A	884	9.5	Arabidopsis thaliana	part of a light responsive element
CsCBF2	as-1	TGACG	735	5	Arabidopsis thaliana
CsCBF2	as-1	TGACG	801	5	Arabidopsis thaliana
CsCBF2	3-AF1 binding site	TAAGAGAGGAA	254	10	Solanum tuberosum	light responsive element
CsCBF2	3-AF1 binding site	TAAGAGAGGAA	338	10	Solanum tuberosum	light responsive element
CsCBF2	AT~TATA-box	TATATA	269	6	Arabidopsis thaliana
CsCBF2	AT~TATA-box	TATATA	371	6	Arabidopsis thaliana
CsCBF2	AT~TATA-box	TATATAAA	919	8	Arabidopsis thaliana
CsCBF2	AT~TATA-box	TATATA	921	6	Arabidopsis thaliana
CsCBF2	AT~TATA-box	TATATA	923	6	Arabidopsis thaliana
CsCBF2	STRE	AGGGG	101	5	Arabidopsis thaliana
CsCBF2	AAGAA-motif	gGTAAAGAAA	981	9	Avena sativa
CsCBF2	TCA	TCATCTTCAT	54	9	Pisum sativum
CsCBF2	E2Fb	TTTGCCGC	890	8	Nicotiana tabacum
CsCBF2	CAAT-box	CCAAT	39	5	Arabidopsis thaliana	common cis-acting element in promoter and enhancer regions
CsCBF2	CAAT-box	CCAAT	118	5	Arabidopsis thaliana	common cis-acting element in promoter and enhancer regions
CsCBF2	CAAT-box	CAAT	228	4	Nicotiana glutinosa
CsCBF2	CAAT-box	CAAAT	322	5	Pisum sativum	common cis-acting element in promoter and enhancer regions
CsCBF2	CAAT-box	CAAAT	407	5	Pisum sativum	common cis-acting element in promoter and enhancer regions
CsCBF2	CAAT-box	CAAAT	471	5	Pisum sativum	common cis-acting element in promoter and enhancer regions
CsCBF2	CAAT-box	CAAAT	485	5	Pisum sativum	common cis-acting element in promoter and enhancer regions
CsCBF2	CAAT-box	CAAAT	544	5	Pisum sativum	common cis-acting element in promoter and enhancer regions
CsCBF2	CAAT-box	CAAAT	639	5	Pisum sativum	common cis-acting element in promoter and enhancer regions
CsCBF2	CAAT-box	CCAAT	652	5	Arabidopsis thaliana	common cis-acting element in promoter and enhancer regions
CsCBF2	CAAT-box	CAAT	844	4	Nicotiana glutinosa
CsCBF2	CAAT-box	CAAAT	889	5	Pisum sativum	common cis-acting element in promoter and enhancer regions
CsCBF2	CAAT-box	CAAAT	914	5	Pisum sativum	common cis-acting element in promoter and enhancer regions
CsCBF2	Myb	CAACTG	848	6	Arabidopsis thaliana
CsCBF2	TGACG-motif	TGACG	735	5	Hordeum vulgare	cis-acting regulatory element involved in the MeJA-responsiveness
CsCBF2	TGACG-motif	TGACG	801	5	Hordeum vulgare	cis-acting regulatory element involved in the MeJA-responsiveness
CsCBF2	O2-site	GATGA(C/T)(A/G)TG(A/G)	59	8	Zea mays	cis-acting regulatory element involved in zein metabolism regulation
CsCBF2	O2-site	GATGATGTGG	780	9	Zea mays	cis-acting regulatory element involved in zein metabolism regulation
CsCBF2	TATA-box	ATATAT	268	6	Brassica napus	core promoter element around -30 of transcription start
CsCBF2	TATA-box	TATATA	269	6	Arabidopsis thaliana	core promoter element around -30 of transcription start
CsCBF2	TATA-box	ATATAT	270	6	Brassica napus	core promoter element around -30 of transcription start
CsCBF2	TATA-box	TATA	271	4	Arabidopsis thaliana	core promoter element around -30 of transcription start
CsCBF2	TATA-box	TATA	308	4	Arabidopsis thaliana	core promoter element around -30 of transcription start
CsCBF2	TATA-box	TATACA	369	6	Helianthus annuus	core promoter element around -30 of transcription start
CsCBF2	TATA-box	TATATA	371	6	Arabidopsis thaliana	core promoter element around -30 of transcription start
CsCBF2	TATA-box	ATATAT	372	6	Brassica napus	core promoter element around -30 of transcription start
CsCBF2	TATA-box	TATA	373	4	Arabidopsis thaliana	core promoter element around -30 of transcription start
CsCBF2	TATA-box	TATA	618	4	Arabidopsis thaliana	core promoter element around -30 of transcription start
CsCBF2	TATA-box	TATAAA	919	6	Helianthus annuus	core promoter element around -30 of transcription start
CsCBF2	TATA-box	TATATAA	920	7	Arabidopsis thaliana	core promoter element around -30 of transcription start
CsCBF2	TATA-box	TATATA	921	6	Arabidopsis thaliana	core promoter element around -30 of transcription start
CsCBF2	TATA-box	ATATAT	922	6	Brassica napus	core promoter element around -30 of transcription start
CsCBF2	TATA-box	TATATA	923	6	Arabidopsis thaliana	core promoter element around -30 of transcription start
CsCBF2	TATA-box	TATA	925	4	Arabidopsis thaliana	core promoter element around -30 of transcription start
CsCBF2	Unnamed__4	CTCC	42	4	Petroselinum hortense
CsCBF2	Unnamed__4	CTCC	136	4	Petroselinum hortense
CsCBF2	Unnamed__4	CTCC	180	4	Petroselinum hortense
CsCBF2	Unnamed__4	CTCC	655	4	Petroselinum hortense
CsCBF2	Unnamed__4	CTCC	755	4	Petroselinum hortense
CsCBF2	MYB	CAACAG	750	6	Arabidopsis thaliana
CsCBF2	MBS	CAACTG	848	6	Arabidopsis thaliana	MYB binding site involved in drought-inducibility
CsCBF2	MYC	CATGTG	365	6	Arabidopsis thaliana
CsCBF2	MYC	CATTTG	888	6	Arabidopsis thaliana
CsCBF2	TGA-element	AACGAC	730	6	Brassica oleracea	auxin-responsive element
CsCBF2	Myb-binding site	CAACAG	750	6	Nicotiana tabacum
CsCBF3	ACE	GACACGTATG	814	9	Petroselinum crispum	cis-acting element involved in light responsiveness
CsCBF3	CGTCA-motif	CGTCA	284	5	Hordeum vulgare	cis-acting regulatory element involved in the MeJA-responsiveness
CsCBF3	CGTCA-motif	CGTCA	493	5	Hordeum vulgare	cis-acting regulatory element involved in the MeJA-responsiveness
CsCBF3	CGTCA-motif	CGTCA	496	5	Hordeum vulgare	cis-acting regulatory element involved in the MeJA-responsiveness
CsCBF3	CGTCA-motif	CGTCA	543	5	Hordeum vulgare	cis-acting regulatory element involved in the MeJA-responsiveness
CsCBF3	CGTCA-motif	CGTCA	660	5	Hordeum vulgare	cis-acting regulatory element involved in the MeJA-responsiveness
CsCBF3	Sp1	GGGCGG	771	6	Oryza sativa	light responsive element
CsCBF3	AT~ABRE	TACGTGTC	816	8	Arabidopsis thaliana
CsCBF3	as-1	TGACG	284	5	Arabidopsis thaliana
CsCBF3	as-1	TGACG	493	5	Arabidopsis thaliana
CsCBF3	as-1	TGACG	496	5	Arabidopsis thaliana
CsCBF3	as-1	TGACG	543	5	Arabidopsis thaliana
CsCBF3	as-1	TGACG	660	5	Arabidopsis thaliana
CsCBF3	ABRE3a	TACGTG	816	6	Zea mays
CsCBF3	AT~TATA-box	TATATA	863	6	Arabidopsis thaliana
CsCBF3	STRE	AGGGG	263	5	Arabidopsis thaliana
CsCBF3	STRE	AGGGG	364	5	Arabidopsis thaliana
CsCBF3	STRE	AGGGG	753	5	Arabidopsis thaliana
CsCBF3	STRE	AGGGG	824	5	Arabidopsis thaliana
CsCBF3	Unnamed__1	CGTGG	503	5	Zea mays
CsCBF3	Unnamed__1	CGTGG	603	5	Zea mays
CsCBF3	Unnamed__1	CGTGG	657	5	Zea mays
CsCBF3	GARE-motif	TCTGTTG	106	7	Brassica oleracea	gibberellin-responsive element
CsCBF3	CAAT-box	CAAT	28	4	Nicotiana glutinosa
CsCBF3	CAAT-box	CAAAT	72	5	Pisum sativum	common cis-acting element in promoter and enhancer regions
CsCBF3	CAAT-box	CAAT	132	4	Nicotiana glutinosa
CsCBF3	CAAT-box	CAAT	157	4	Nicotiana glutinosa
CsCBF3	CAAT-box	CAAT	169	4	Nicotiana glutinosa
CsCBF3	CAAT-box	CAAT	256	4	Nicotiana glutinosa
CsCBF3	CAAT-box	CAAT	357	4	Nicotiana glutinosa
CsCBF3	CAAT-box	CAAAT	512	5	Pisum sativum	common cis-acting element in promoter and enhancer regions
CsCBF3	CAAT-box	CCAAT	522	5	Arabidopsis thaliana	common cis-acting element in promoter and enhancer regions
CsCBF3	CAAT-box	CAAT	523	4	Nicotiana glutinosa
CsCBF3	CAAT-box	CAAAT	812	5	Pisum sativum	common cis-acting element in promoter and enhancer regions
CsCBF3	CAAT-box	CAAT	840	4	Nicotiana glutinosa
CsCBF3	CAAT-box	CAAAT	856	5	Pisum sativum	common cis-acting element in promoter and enhancer regions
CsCBF3	CAAT-box	CAAAT	874	5	Pisum sativum	common cis-acting element in promoter and enhancer regions
CsCBF3	CAAT-box	CAAAT	928	5	Pisum sativum	common cis-acting element in promoter and enhancer regions
CsCBF3	CAAT-box	CAAAT	970	5	Pisum sativum	common cis-acting element in promoter and enhancer regions
CsCBF3	TGACG-motif	TGACG	284	5	Hordeum vulgare	cis-acting regulatory element involved in the MeJA-responsiveness
CsCBF3	TGACG-motif	TGACG	493	5	Hordeum vulgare	cis-acting regulatory element involved in the MeJA-responsiveness
CsCBF3	TGACG-motif	TGACG	496	5	Hordeum vulgare	cis-acting regulatory element involved in the MeJA-responsiveness
CsCBF3	TGACG-motif	TGACG	543	5	Hordeum vulgare	cis-acting regulatory element involved in the MeJA-responsiveness
CsCBF3	TGACG-motif	TGACG	660	5	Hordeum vulgare	cis-acting regulatory element involved in the MeJA-responsiveness
CsCBF3	G-Box	CACGTG	501	6	Pisum sativum	cis-acting regulatory element involved in light responsiveness
CsCBF3	G-Box	CACGTG	604	6	Pisum sativum	cis-acting regulatory element involved in light responsiveness
CsCBF3	G-Box	CACGTG	677	6	Pisum sativum	cis-acting regulatory element involved in light responsiveness
CsCBF3	CARE	CAACTCAC	881	8	Oryza sativa
CsCBF3	GATA-motif	GATAGGA	300	7	Arabidopsis thaliana	part of a light responsive element
CsCBF3	G-box	tgACACGTGGCA	498	11	Lycopersicon esculentum	cis-acting regulatory element involved in light responsiveness
CsCBF3	G-box	CAGACGTGGCA	499	10	Nicotiana plumbaginifolia	cis-acting regulatory element involved in light responsiveness
CsCBF3	G-box	ACACGTGGC	500	9	Brassica napus	cis-acting regulatory element involved in light responsiveness
CsCBF3	G-box	CACGTG	501	6	Arabidopsis thaliana	cis-acting regulatory element involved in light responsiveness
CsCBF3	G-box	CACGTC	541	6	Zea mays	cis-acting regulatory element involved in light responsiveness
CsCBF3	G-box	CACGTG	604	6	Arabidopsis thaliana	cis-acting regulatory element involved in light responsiveness
CsCBF3	G-box	CACGTC	658	6	Zea mays	cis-acting regulatory element involved in light responsiveness
CsCBF3	G-box	ACACGTGT	676	8	Brassica napus	cis-acting regulatory element involved in light responsiveness
CsCBF3	G-box	CACGTG	677	6	Arabidopsis thaliana	cis-acting regulatory element involved in light responsiveness
CsCBF3	G-box	TACGTG	816	6	Arabidopsis thaliana	cis-acting regulatory element involved in light responsiveness
CsCBF3	O2-site	GATGATGTGG	657	9	Zea mays	cis-acting regulatory element involved in zein metabolism regulation
CsCBF3	WRE3	CCACCT	765	6	Pisum sativum
CsCBF3	ARE	AAACCA	870	6	Zea mays	cis-acting regulatory element essential for the anaerobic induction
CsCBF3	ARE	AAACCA	909	6	Zea mays	cis-acting regulatory element essential for the anaerobic induction
CsCBF3	ARE	AAACCA	924	6	Zea mays	cis-acting regulatory element essential for the anaerobic induction
CsCBF3	TATA-box	TATACA	33	6	Helianthus annuus	core promoter element around -30 of transcription start
CsCBF3	TATA-box	TATA	35	4	Arabidopsis thaliana	core promoter element around -30 of transcription start
CsCBF3	TATA-box	TATACA	182	6	Helianthus annuus	core promoter element around -30 of transcription start
CsCBF3	TATA-box	TATA	184	4	Arabidopsis thaliana	core promoter element around -30 of transcription start
CsCBF3	TATA-box	ATATAA	414	6	Brassica oleracea	core promoter element around -30 of transcription start
CsCBF3	TATA-box	TATA	415	4	Arabidopsis thaliana	core promoter element around -30 of transcription start
CsCBF3	TATA-box	TATATAA	862	7	Arabidopsis thaliana	core promoter element around -30 of transcription start
CsCBF3	TATA-box	TATATA	863	6	Arabidopsis thaliana	core promoter element around -30 of transcription start
CsCBF3	TATA-box	ATATAA	864	6	Brassica oleracea	core promoter element around -30 of transcription start
CsCBF3	TATA-box	TATA	865	4	Arabidopsis thaliana	core promoter element around -30 of transcription start
CsCBF3	TATA-box	TATAA	894	5	Arabidopsis thaliana	core promoter element around -30 of transcription start
CsCBF3	TATA-box	TATA	895	4	Arabidopsis thaliana	core promoter element around -30 of transcription start
CsCBF3	Unnamed__4	CTCC	261	4	Petroselinum hortense
CsCBF3	Unnamed__4	CTCC	289	4	Petroselinum hortense
CsCBF3	Unnamed__4	CTCC	472	4	Petroselinum hortense
CsCBF3	Unnamed__4	CTCC	555	4	Petroselinum hortense
CsCBF3	ABRE4	CACGTA	816	6	Zea mays
CsCBF3	MYB	CAACAG	107	6	Arabidopsis thaliana
CsCBF3	MYC	CATTTG	511	6	Arabidopsis thaliana
CsCBF3	MYC	CATTTG	855	6	Arabidopsis thaliana
CsCBF3	TGA-element	AACGAC	431	6	Brassica oleracea	auxin-responsive element
CsCBF3	ABRE	GACACGTGGC	499	9	Triticum aestivum	cis-acting element involved in the abscisic acid responsiveness
CsCBF3	ABRE	CACGTG	501	6	Arabidopsis thaliana	cis-acting element involved in the abscisic acid responsiveness
CsCBF3	ABRE	ACGTG	502	5	Arabidopsis thaliana	cis-acting element involved in the abscisic acid responsiveness
CsCBF3	ABRE	ACGTG	541	5	Arabidopsis thaliana	cis-acting element involved in the abscisic acid responsiveness
CsCBF3	ABRE	CACGTG	604	6	Arabidopsis thaliana	cis-acting element involved in the abscisic acid responsiveness
CsCBF3	ABRE	ACGTG	605	5	Arabidopsis thaliana	cis-acting element involved in the abscisic acid responsiveness
CsCBF3	ABRE	ACGTG	658	5	Arabidopsis thaliana	cis-acting element involved in the abscisic acid responsiveness
CsCBF3	ABRE	CACGTG	677	6	Arabidopsis thaliana	cis-acting element involved in the abscisic acid responsiveness
CsCBF3	ABRE	ACGTG	678	5	Arabidopsis thaliana	cis-acting element involved in the abscisic acid responsiveness
CsCBF3	ABRE	TACGTGTC	816	8	Oryza sativa	cis-acting element involved in the abscisic acid responsiveness
CsCBF3	ABRE	ACGTG	817	5	Arabidopsis thaliana	cis-acting element involved in the abscisic acid responsiveness
CsCBF3	ATCT-motif	AATCTAATCC	158	9	Pisum sativum	part of a conserved DNA module involved in light responsiveness
CsCBF3	Myb-binding site	CAACAG	107	6	Nicotiana tabacum
CsCBF4	ERE	ATTTTAAA	273	8	Nicotiana glutinos
CsCBF4	MYB-like sequence	TAACCA	977	6	Arabidopsis thaliana
CsCBF4	CGTCA-motif	CGTCA	29	5	Hordeum vulgare	cis-acting regulatory element involved in the MeJA-responsiveness
CsCBF4	CGTCA-motif	CGTCA	613	5	Hordeum vulgare	cis-acting regulatory element involved in the MeJA-responsiveness
CsCBF4	CGTCA-motif	CGTCA	773	5	Hordeum vulgare	cis-acting regulatory element involved in the MeJA-responsiveness
CsCBF4	as-1	TGACG	29	5	Arabidopsis thaliana
CsCBF4	as-1	TGACG	613	5	Arabidopsis thaliana
CsCBF4	as-1	TGACG	773	5	Arabidopsis thaliana
CsCBF4	ABRE3a	TACGTG	789	6	Zea mays
CsCBF4	AT~TATA-box	TATATA	309	6	Arabidopsis thaliana
CsCBF4	AT~TATA-box	TATATA	810	6	Arabidopsis thaliana
CsCBF4	STRE	AGGGG	370	5	Arabidopsis thaliana
CsCBF4	Unnamed__1	CGTGG	506	5	Zea mays
CsCBF4	Unnamed__1	CGTGG	782	5	Zea mays
CsCBF4	Box 4	ATTAAT	163	6	Petroselinum crispum	part of a conserved DNA module involved in light responsiveness
CsCBF4	Box 4	ATTAAT	482	6	Petroselinum crispum	part of a conserved DNA module involved in light responsiveness
CsCBF4	circadian	CAAAGATATC	861	9	Lycopersicon esculentum	cis-acting regulatory element involved in circadian control
CsCBF4	CAAT-box	CCAAT	4	5	Arabidopsis thaliana	common cis-acting element in promoter and enhancer regions
CsCBF4	CAAT-box	CAAT	5	4	Nicotiana glutinosa
CsCBF4	CAAT-box	CCAAT	205	5	Arabidopsis thaliana	common cis-acting element in promoter and enhancer regions
CsCBF4	CAAT-box	CAAT	225	4	Nicotiana glutinosa
CsCBF4	CAAT-box	CAAT	229	4	Nicotiana glutinosa
CsCBF4	CAAT-box	CAAAT	259	5	Pisum sativum	common cis-acting element in promoter and enhancer regions
CsCBF4	CAAT-box	CAAAT	288	5	Pisum sativum	common cis-acting element in promoter and enhancer regions
CsCBF4	CAAT-box	CAAAT	319	5	Pisum sativum	common cis-acting element in promoter and enhancer regions
CsCBF4	CAAT-box	CAAT	355	4	Nicotiana glutinosa
CsCBF4	CAAT-box	CAAAT	378	5	Pisum sativum	common cis-acting element in promoter and enhancer regions
CsCBF4	CAAT-box	CCAAT	670	5	Arabidopsis thaliana	common cis-acting element in promoter and enhancer regions
CsCBF4	CAAT-box	CAAT	678	4	Nicotiana glutinosa
CsCBF4	CAAT-box	CAAT	706	4	Nicotiana glutinosa
CsCBF4	CAAT-box	CAAT	776	4	Nicotiana glutinosa
CsCBF4	CAAT-box	CAAT	778	4	Nicotiana glutinosa
CsCBF4	CAAT-box	CAAAT	861	5	Pisum sativum	common cis-acting element in promoter and enhancer regions
CsCBF4	CAAT-box	CAAAT	898	5	Pisum sativum	common cis-acting element in promoter and enhancer regions
CsCBF4	CAAT-box	CAAT	991	4	Nicotiana glutinosa
CsCBF4	Myb	TAACTG	904	6	Arabidopsis thaliana
CsCBF4	TCCC-motif	TCTCCCT	176	7	Spinacia oleracea	part of a light responsive element
CsCBF4	TCCC-motif	TCTCCCT	723	7	Spinacia oleracea	part of a light responsive element
CsCBF4	TGACG-motif	TGACG	29	5	Hordeum vulgare	cis-acting regulatory element involved in the MeJA-responsiveness
CsCBF4	TGACG-motif	TGACG	613	5	Hordeum vulgare	cis-acting regulatory element involved in the MeJA-responsiveness
CsCBF4	TGACG-motif	TGACG	773	5	Hordeum vulgare	cis-acting regulatory element involved in the MeJA-responsiveness
CsCBF4	G-Box	CACGTT	344	6	Pisum sativum	cis-acting regulatory element involved in light responsiveness
CsCBF4	G-Box	CACGTG	507	6	Pisum sativum	cis-acting regulatory element involved in light responsiveness
CsCBF4	G-Box	CACGTG	616	6	Pisum sativum	cis-acting regulatory element involved in light responsiveness
CsCBF4	TATA	TATAAAAT	311	8	Arabidopsis thaliana
CsCBF4	G-box	TAACACGTAG	506	9	Brassica oleracea	cis-acting regulatory element involved in light responsiveness
CsCBF4	G-box	CACGTG	507	6	Arabidopsis thaliana	cis-acting regulatory element involved in light responsiveness
CsCBF4	G-box	CACGTC	611	6	Zea mays	cis-acting regulatory element involved in light responsiveness
CsCBF4	G-box	CACGTG	616	6	Arabidopsis thaliana	cis-acting regulatory element involved in light responsiveness
CsCBF4	G-box	TACGTG	789	6	Arabidopsis thaliana	cis-acting regulatory element involved in light responsiveness
CsCBF4	ARE	AAACCA	503	6	Zea mays	cis-acting regulatory element essential for the anaerobic induction
CsCBF4	ARE	AAACCA	574	6	Zea mays	cis-acting regulatory element essential for the anaerobic induction
CsCBF4	TATA-box	TATA	44	4	Arabidopsis thaliana	core promoter element around -30 of transcription start
CsCBF4	TATA-box	TATTTAAA	105	8	Arabidopsis thaliana	core promoter element around -30 of transcription start
CsCBF4	TATA-box	TATAAGAA	183	8	Zea mays	core promoter element around -30 of transcription start
CsCBF4	TATA-box	TATAA	186	5	Arabidopsis thaliana	core promoter element around -30 of transcription start
CsCBF4	TATA-box	TATA	187	4	Arabidopsis thaliana	core promoter element around -30 of transcription start
CsCBF4	TATA-box	TATA	254	4	Arabidopsis thaliana	core promoter element around -30 of transcription start
CsCBF4	TATA-box	ATATAA	299	6	Brassica oleracea	core promoter element around -30 of transcription start
CsCBF4	TATA-box	TATA	300	4	Arabidopsis thaliana	core promoter element around -30 of transcription start
CsCBF4	TATA-box	ATTATA	307	6	Brassica napus	core promoter element around -30 of transcription start
CsCBF4	TATA-box	TATATAA	308	7	Arabidopsis thaliana	core promoter element around -30 of transcription start
CsCBF4	TATA-box	TATATA	309	6	Arabidopsis thaliana	core promoter element around -30 of transcription start
CsCBF4	TATA-box	ATATAA	310	6	Brassica oleracea	core promoter element around -30 of transcription start
CsCBF4	TATA-box	TATA	311	4	Arabidopsis thaliana	core promoter element around -30 of transcription start
CsCBF4	TATA-box	TATAA	513	5	Arabidopsis thaliana	core promoter element around -30 of transcription start
CsCBF4	TATA-box	TATA	514	4	Arabidopsis thaliana	core promoter element around -30 of transcription start
CsCBF4	TATA-box	ATATAA	519	6	Brassica oleracea	core promoter element around -30 of transcription start
CsCBF4	TATA-box	TATA	520	4	Arabidopsis thaliana	core promoter element around -30 of transcription start
CsCBF4	TATA-box	TATAA	633	5	Arabidopsis thaliana	core promoter element around -30 of transcription start
CsCBF4	TATA-box	TATA	634	4	Arabidopsis thaliana	core promoter element around -30 of transcription start
CsCBF4	TATA-box	TATAAAT	664	7	Brassica juncea	core promoter element around -30 of transcription start
CsCBF4	TATA-box	TATAAA	665	6	Helianthus annuus	core promoter element around -30 of transcription start
CsCBF4	TATA-box	TATAA	666	5	Arabidopsis thaliana	core promoter element around -30 of transcription start
CsCBF4	TATA-box	TATA	667	4	Arabidopsis thaliana	core promoter element around -30 of transcription start
CsCBF4	TATA-box	ATATAA	686	6	Brassica oleracea	core promoter element around -30 of transcription start
CsCBF4	TATA-box	TATA	687	4	Arabidopsis thaliana	core promoter element around -30 of transcription start
CsCBF4	TATA-box	TATATA	810	6	Arabidopsis thaliana	core promoter element around -30 of transcription start
CsCBF4	TATA-box	ATATAA	811	6	Brassica oleracea	core promoter element around -30 of transcription start
CsCBF4	TATA-box	TATA	812	4	Arabidopsis thaliana	core promoter element around -30 of transcription start
CsCBF4	TATA-box	ATATAT	864	6	Brassica napus	core promoter element around -30 of transcription start
CsCBF4	TATA-box	TATA	865	4	Arabidopsis thaliana	core promoter element around -30 of transcription start
CsCBF4	Unnamed__4	CTCC	9	4	Petroselinum hortense
CsCBF4	Unnamed__4	CTCC	23	4	Petroselinum hortense
CsCBF4	Unnamed__4	CTCC	60	4	Petroselinum hortense
CsCBF4	Unnamed__4	CTCC	76	4	Petroselinum hortense
CsCBF4	Unnamed__4	CTCC	177	4	Petroselinum hortense
CsCBF4	Unnamed__4	CTCC	382	4	Petroselinum hortense
CsCBF4	Unnamed__4	CTCC	497	4	Petroselinum hortense
CsCBF4	Unnamed__4	CTCC	558	4	Petroselinum hortense
CsCBF4	Unnamed__4	CTCC	563	4	Petroselinum hortense
CsCBF4	Unnamed__4	CTCC	724	4	Petroselinum hortense
CsCBF4	Unnamed__4	CTCC	822	4	Petroselinum hortense
CsCBF4	Unnamed__4	CTCC	845	4	Petroselinum hortense
CsCBF4	Unnamed__4	CTCC	920	4	Petroselinum hortense
CsCBF4	Unnamed__4	CTCC	925	4	Petroselinum hortense
CsCBF4	ABRE4	CACGTA	789	6	Zea mays
CsCBF4	MYB	CAACAG	32	6	Arabidopsis thaliana
CsCBF4	MYB	TAACCA	977	6	Arabidopsis thaliana
CsCBF4	GA-motif	ATAGATAA	805	8	Arabidopsis thaliana	part of a light responsive element
CsCBF4	TATC-box	TATCCCA	337	7	Oryza sativa	cis-acting element involved in gibberellin-responsiveness
CsCBF4	MYC	CAATTG	776	6	Arabidopsis thaliana
CsCBF4	ABRE	ACGTG	345	5	Arabidopsis thaliana	cis-acting element involved in the abscisic acid responsiveness
CsCBF4	ABRE	CACGTG	507	6	Arabidopsis thaliana	cis-acting element involved in the abscisic acid responsiveness
CsCBF4	ABRE	ACGTG	508	5	Arabidopsis thaliana	cis-acting element involved in the abscisic acid responsiveness
CsCBF4	ABRE	ACGTG	611	5	Arabidopsis thaliana	cis-acting element involved in the abscisic acid responsiveness
CsCBF4	ABRE	CACGTG	616	6	Arabidopsis thaliana	cis-acting element involved in the abscisic acid responsiveness
CsCBF4	ABRE	ACGTG	617	5	Arabidopsis thaliana	cis-acting element involved in the abscisic acid responsiveness
CsCBF4	ABRE	ACGTG	789	5	Arabidopsis thaliana	cis-acting element involved in the abscisic acid responsiveness
CsCBF4	Myb-binding site	CAACAG	32	6	Nicotiana tabacum
CsCBF5	ERE	ATTTTAAA	406	8	Nicotiana glutinos
CsCBF5	CGTCA-motif	CGTCA	302	5	Hordeum vulgare	cis-acting regulatory element involved in the MeJA-responsiveness
CsCBF5	CGTCA-motif	CGTCA	687	5	Hordeum vulgare	cis-acting regulatory element involved in the MeJA-responsiveness
CsCBF5	CGTCA-motif	CGTCA	776	5	Hordeum vulgare	cis-acting regulatory element involved in the MeJA-responsiveness
CsCBF5	CCGTCC-box	CCGTCC	743	6	Petroselinum hortense
CsCBF5	as-1	TGACG	302	5	Arabidopsis thaliana
CsCBF5	as-1	TGACG	687	5	Arabidopsis thaliana
CsCBF5	as-1	TGACG	776	5	Arabidopsis thaliana
CsCBF5	A-box	CCGTCC	743	6	Petroselinum crispum	cis-acting regulatory element
CsCBF5	AT~TATA-box	TATATA	401	6	Arabidopsis thaliana
CsCBF5	AT~TATA-box	TATATAAA	428	8	Arabidopsis thaliana
CsCBF5	AT~TATA-box	TATATA	430	6	Arabidopsis thaliana
CsCBF5	AT~TATA-box	TATATA	469	6	Arabidopsis thaliana
CsCBF5	AT~TATA-box	TATATA	806	6	Arabidopsis thaliana
CsCBF5	AT~TATA-box	TATATA	808	6	Arabidopsis thaliana
CsCBF5	AT~TATA-box	TATATA	868	6	Arabidopsis thaliana
CsCBF5	AT~TATA-box	TATATA	870	6	Arabidopsis thaliana
CsCBF5	STRE	AGGGG	5	5	Arabidopsis thaliana
CsCBF5	STRE	AGGGG	21	5	Arabidopsis thaliana
CsCBF5	Unnamed__1	CGTGG	320	5	Zea mays
CsCBF5	Unnamed__1	CGTGG	633	5	Zea mays
CsCBF5	AE-box	AGAAACTT	813	8	Arabidopsis thaliana	part of a module for light response
CsCBF5	Box 4	ATTAAT	605	6	Petroselinum crispum	part of a conserved DNA module involved in light responsiveness
CsCBF5	Box 4	ATTAAT	609	6	Petroselinum crispum	part of a conserved DNA module involved in light responsiveness
CsCBF5	MYB recognition site	CCGTTG	278	6	Arabidopsis thaliana
CsCBF5	CAAT-box	CAAT	46	4	Nicotiana glutinosa
CsCBF5	CAAT-box	CAAT	83	4	Nicotiana glutinosa
CsCBF5	CAAT-box	CAAT	123	4	Nicotiana glutinosa
CsCBF5	CAAT-box	CAAAT	129	5	Pisum sativum	common cis-acting element in promoter and enhancer regions
CsCBF5	CAAT-box	CAAT	189	4	Nicotiana glutinosa
CsCBF5	CAAT-box	CAAAT	207	5	Pisum sativum	common cis-acting element in promoter and enhancer regions
CsCBF5	CAAT-box	CAAT	231	4	Nicotiana glutinosa
CsCBF5	CAAT-box	CAAAT	241	5	Pisum sativum	common cis-acting element in promoter and enhancer regions
CsCBF5	CAAT-box	CAAT	249	4	Nicotiana glutinosa
CsCBF5	CAAT-box	CAAT	286	4	Nicotiana glutinosa
CsCBF5	CAAT-box	CAAT	308	4	Nicotiana glutinosa
CsCBF5	CAAT-box	CAAT	349	4	Nicotiana glutinosa
CsCBF5	CAAT-box	CAAAT	491	5	Pisum sativum	common cis-acting element in promoter and enhancer regions
CsCBF5	CAAT-box	CAAT	510	4	Nicotiana glutinosa
CsCBF5	CAAT-box	CCAAT	535	5	Arabidopsis thaliana	common cis-acting element in promoter and enhancer regions
CsCBF5	CAAT-box	CAAAT	555	5	Pisum sativum	common cis-acting element in promoter and enhancer regions
CsCBF5	CAAT-box	CAAT	560	4	Nicotiana glutinosa
CsCBF5	CAAT-box	CAAAT	773	5	Pisum sativum	common cis-acting element in promoter and enhancer regions
CsCBF5	CAAT-box	CCAAT	795	5	Arabidopsis thaliana	common cis-acting element in promoter and enhancer regions
CsCBF5	CAAT-box	CAAT	796	4	Nicotiana glutinosa
CsCBF5	GCN4_motif	TGAGTCA	293	7	Oryza sativa	cis-regulatory element involved in endosperm expression
CsCBF5	TCCC-motif	TCTCCCT	710	7	Spinacia oleracea	part of a light responsive element
CsCBF5	TGACG-motif	TGACG	302	5	Hordeum vulgare	cis-acting regulatory element involved in the MeJA-responsiveness
CsCBF5	TGACG-motif	TGACG	687	5	Hordeum vulgare	cis-acting regulatory element involved in the MeJA-responsiveness
CsCBF5	TGACG-motif	TGACG	776	5	Hordeum vulgare	cis-acting regulatory element involved in the MeJA-responsiveness
CsCBF5	TATA	TATAAAAT	426	8	Arabidopsis thaliana
CsCBF5	TATA	TATAAAAT	471	8	Arabidopsis thaliana
CsCBF5	CARE	CAACTCAC	723	8	Oryza sativa
CsCBF5	GATA-motif	GATAGGG	211	7	Pisum sativum	part of a light responsive element
CsCBF5	GATA-motif	GATAGGA	314	7	Arabidopsis thaliana	part of a light responsive element
CsCBF5	G-box	CACGTC	677	6	Zea mays	cis-acting regulatory element involved in light responsiveness
CsCBF5	CCGTCC motif	CCGTCC	743	6	Nicotiana tabacum
CsCBF5	WRE3	CCACCT	112	6	Pisum sativum
CsCBF5	ARE	AAACCA	503	6	Zea mays	cis-acting regulatory element essential for the anaerobic induction
CsCBF5	CCAAT-box	CAACGG	278	6	Hordeum vulgare	MYBHv1 binding site
CsCBF5	TATA-box	TATACA	103	6	Helianthus annuus	core promoter element around -30 of transcription start
CsCBF5	TATA-box	TATA	105	4	Arabidopsis thaliana	core promoter element around -30 of transcription start
CsCBF5	TATA-box	TATA	227	4	Arabidopsis thaliana	core promoter element around -30 of transcription start
CsCBF5	TATA-box	TATATAA	400	7	Arabidopsis thaliana	core promoter element around -30 of transcription start
CsCBF5	TATA-box	TATATA	401	6	Arabidopsis thaliana	core promoter element around -30 of transcription start
CsCBF5	TATA-box	ATATAT	402	6	Brassica napus	core promoter element around -30 of transcription start
CsCBF5	TATA-box	TATA	403	4	Arabidopsis thaliana	core promoter element around -30 of transcription start
CsCBF5	TATA-box	TATTTAAA	408	8	Arabidopsis thaliana	core promoter element around -30 of transcription start
CsCBF5	TATA-box	TATAAAA	427	7	Pisum sativum	core promoter element around -30 of transcription start
CsCBF5	TATA-box	TATAAA	428	6	Helianthus annuus	core promoter element around -30 of transcription start
CsCBF5	TATA-box	TATATAA	429	7	Arabidopsis thaliana	core promoter element around -30 of transcription start
CsCBF5	TATA-box	TATATA	430	6	Arabidopsis thaliana	core promoter element around -30 of transcription start
CsCBF5	TATA-box	ATATAA	431	6	Brassica oleracea	core promoter element around -30 of transcription start
CsCBF5	TATA-box	TATA	432	4	Arabidopsis thaliana	core promoter element around -30 of transcription start
CsCBF5	TATA-box	ATATAA	442	6	Brassica oleracea	core promoter element around -30 of transcription start
CsCBF5	TATA-box	TATA	443	4	Arabidopsis thaliana	core promoter element around -30 of transcription start
CsCBF5	TATA-box	taTATAAAtc	454	9	Arabidopsis thaliana	core promoter element around -30 of transcription start
CsCBF5	TATA-box	TACATAAA	456	8	Oryza sativa	core promoter element around -30 of transcription start
CsCBF5	TATA-box	ATTATA	467	6	Brassica napus	core promoter element around -30 of transcription start
CsCBF5	TATA-box	TATATAA	468	7	Arabidopsis thaliana	core promoter element around -30 of transcription start
CsCBF5	TATA-box	TATATA	469	6	Arabidopsis thaliana	core promoter element around -30 of transcription start
CsCBF5	TATA-box	ATATAA	470	6	Brassica oleracea	core promoter element around -30 of transcription start
CsCBF5	TATA-box	TATA	471	4	Arabidopsis thaliana	core promoter element around -30 of transcription start
CsCBF5	TATA-box	TATATA	806	6	Arabidopsis thaliana	core promoter element around -30 of transcription start
CsCBF5	TATA-box	ATATAT	807	6	Brassica napus	core promoter element around -30 of transcription start
CsCBF5	TATA-box	TATATA	808	6	Arabidopsis thaliana	core promoter element around -30 of transcription start
CsCBF5	TATA-box	TATA	810	4	Arabidopsis thaliana	core promoter element around -30 of transcription start
CsCBF5	TATA-box	TATA	848	4	Arabidopsis thaliana	core promoter element around -30 of transcription start
CsCBF5	TATA-box	ATATAT	867	6	Brassica napus	core promoter element around -30 of transcription start
CsCBF5	TATA-box	TATATA	868	6	Arabidopsis thaliana	core promoter element around -30 of transcription start
CsCBF5	TATA-box	ATATAT	869	6	Brassica napus	core promoter element around -30 of transcription start
CsCBF5	TATA-box	TATATA	870	6	Arabidopsis thaliana	core promoter element around -30 of transcription start
CsCBF5	TATA-box	ATATAT	871	6	Brassica napus	core promoter element around -30 of transcription start
CsCBF5	TATA-box	TATA	872	4	Arabidopsis thaliana	core promoter element around -30 of transcription start
CsCBF5	Unnamed__4	CTCC	14	4	Petroselinum hortense
CsCBF5	Unnamed__4	CTCC	77	4	Petroselinum hortense
CsCBF5	Unnamed__4	CTCC	332	4	Petroselinum hortense
CsCBF5	Unnamed__4	CTCC	380	4	Petroselinum hortense
CsCBF5	Unnamed__4	CTCC	711	4	Petroselinum hortense
CsCBF5	Unnamed__4	CCCACAGGC	904	9	Zea mays
CsCBF5	Unnamed__4	CTCC	934	4	Petroselinum hortense
CsCBF5	GA-motif	ATAGATAA	801	8	Arabidopsis thaliana	part of a light responsive element
CsCBF5	TCT-motif	TCTTAC	450	6	Arabidopsis thaliana	part of a light responsive element
CsCBF5	ABRE	ACGTG	677	5	Arabidopsis thaliana	cis-acting element involved in the abscisic acid responsiveness
