# Supplementary material for: Identification of CBF Transcription Factors in Tea Plants and a Survey of Potential CBF Target Genes under Low Temperature
Source: Int J Mol Sci. 2019 Oct 17;20(20):5137. doi: 10.3390/ijms20205137 (PMC6829267; doi:10.3390/ijms20205137)
Supplement: Supplementary file 1 [file ijms-20-05137-s001.zip › Supplementary Materials/S3 Table.xlsx]

## Sheet: Sheet1
Table S3. The Fragments Per Kilobase of transcript per Million mapped reads (FPKM) value of CsCBF genes in eight tea plant tissues.
Gene name	Root	Stem	Bud	Young leaf	Mature leaf in summer	Mature leaf in winter	Flower	Fruit
CsCBF1	32.2467	2.61296	3.56582	3.16106	3.14784	59.4947	2.55707	32.2467
CsCBF2	60.442	15.1106	1.41866	2.68587	12.3344	77.3314	7.35517	60.442
CsCBF3	33.6204	0.551983	5.85673	1.00751	0.829254	0.58907	4.69771	33.6204
CsCBF4	5.143	2.75913	0.426353	0.0574346	0.863169	129.262	10.1968	5.143
CsCBF5	0	0	0	0	0.131403	22.4425	0.0587682	0
