# Supplementary material for: Identification of CBF Transcription Factors in Tea Plants and a Survey of Potential CBF Target Genes under Low Temperature
Source: Int J Mol Sci. 2019 Oct 17;20(20):5137. doi: 10.3390/ijms20205137 (PMC6829267; doi:10.3390/ijms20205137)
Supplement: Supplementary file 1 [file ijms-20-05137-s001.zip › Supplementary Materials/S4 Table.xlsx]

## Sheet: Sheet1
Table S4. The expression value of CsCBFs under 4 °C treatment by qRT-PCR
	0 h	1 h	3 h	6 h	12 h	24 h	48 h
CsCBF1	1.00±0.29	2.70±0.12	2.18±0.45	2.06±0.30	1.90±0.21	2.07±0.19	1.37±0.13
CsCBF2	1.00±0.15	1.29±0.16	1.56±0.18	1.77±0.29	2.59±0.45	1.86±0.35	0.99±0.26
CsCBF4	1.00±0.18	2.33±0.27	4.84±0.58	6.06±0.43	15.01±1.23	8.44±0.62	7.26±1.02
