# Supplementary material for: Identification of CBF Transcription Factors in Tea Plants and a Survey of Potential CBF Target Genes under Low Temperature
Source: Int J Mol Sci. 2019 Oct 17;20(20):5137. doi: 10.3390/ijms20205137 (PMC6829267; doi:10.3390/ijms20205137)
Supplement: Supplementary file 1 [file ijms-20-05137-s001.zip › Supplementary Materials/S5 Table.xls]

## Sheet: 靶基因
Table S5. Functional categories of putative target genes of CsCBFs.
Category	GeneID	Summer leaves (FPKM values)	Winter leaves (FPKM values)	Log2 (Winter leaves/Summer leaves)	Cellular component	Molecular function	Biological process	KEGG Annotation	Nr Description
Carbohydrate metabolism	TEA001613.1	0.376048	2.14658	2.51305	NA	GO:0016757//transferase activity, transferring glycosyl groups	NA	K13493//cytokinin-N-glucosyltransferase [EC:2.4.1.-];K13691//pathogen-inducible salicylic acid glucosyltransferase [EC:2.4.1.-];K13030//cyanohydrin beta-glucosyltransferase [EC:2.4.1.85]	gi|589811526|ref|NP_001277170.1|//UDP-glycosyltransferase 85A2-like [Vitis vinifera]
	TEA002705.1	4.5807	1.63265	-1.48836	NA	NA	NA	K01188//beta-glucosidase [EC:3.2.1.21]	gi|802744289|ref|XP_012087445.1|//PREDICTED: beta-glucosidase 12-like [Jatropha curcas]
	TEA002858.1	1.0936	0.311105	-1.81361	NA	GO:0016740//transferase activity	NA	K13692//UDP-glucose:(indol-3-yl)acetate beta-D-glucosyltransferase [EC:2.4.1.121]	gi|393990624|dbj|BAM28983.1|//UDP-glucose crocetin glucosyltransferase [Gardenia jasminoides]
	TEA002956.1	0.820729	0.0936988	-3.1308	NA	GO:0004553//hydrolase activity, hydrolyzing O-glycosyl compounds	GO:0044238//primary metabolic process	K01179//endoglucanase [EC:3.2.1.4]	gi|698466899|ref|XP_009783020.1|//PREDICTED: endoglucanase 2 [Nicotiana sylvestris]
	TEA004239.1	6.78936	24.845	1.87161	GO:0005794//Golgi apparatus;GO:0016021//integral component of membrane	GO:0030246//carbohydrate binding;GO:0008378//galactosyltransferase activity	GO:0006486//protein glycosylation	K20843;K14413//beta-1,3-galactosyltransferase [EC:2.4.1.-]	gi|719965230|ref|XP_010255835.1|//PREDICTED: probable beta-1,3-galactosyltransferase 19 [Nelumbo nucifera];gi|720051720|ref|XP_010272177.1|//PREDICTED: probable beta-1,3-galactosyltransferase 19 [Nelumbo nucifera]
	TEA004682.1	5.91466	1.01161	-2.54764	GO:0005794//Golgi apparatus	GO:0016757//transferase activity, transferring glycosyl groups	GO:0000271//polysaccharide biosynthetic process	K00430//peroxidase [EC:1.11.1.7];K20893	gi|225430862|ref|XP_002269182.1|//PREDICTED: probable galacturonosyltransferase-like 1 [Vitis vinifera]
	TEA006791.1	0.327675	13.0105	5.31127	NA	GO:0016757//transferase activity, transferring glycosyl groups;GO:0016740//transferase activity	NA	K18819//inositol 3-alpha-galactosyltransferase [EC:2.4.1.123]	gi|661881170|emb|CDP15228.1|//unnamed protein product [Coffea canephora];gi|698491336|ref|XP_009792096.1|//PREDICTED: galactinol synthase 2 [Nicotiana sylvestris]
	TEA006804.1	0.571036	3.61353	2.66175	NA	GO:0016740//transferase activity	NA	K18819//inositol 3-alpha-galactosyltransferase [EC:2.4.1.123]	gi|698491336|ref|XP_009792096.1|//PREDICTED: galactinol synthase 2 [Nicotiana sylvestris]
	TEA007855.1	61.5956	11.1073	-2.47132	NA	NA	GO:0044238//primary metabolic process	NA	gi|719972385|ref|XP_010277369.1|//PREDICTED: DNA-damage-repair/toleration protein DRT102 [Nelumbo nucifera]
	TEA008377.1	0.240906	0.0825093	-1.54584	NA	NA	NA	K13080//flavanone 7-O-glucoside 2''-O-beta-L-rhamnosyltransferase [EC:2.4.1.236]	gi|586941107|dbj|BAO51835.1|//UDP-glycosyltransferase 94P1 [Camellia sinensis]
	TEA009297.1	0.757306	3.2455	2.09949	NA	GO:0043167//ion binding;GO:0016798//hydrolase activity, acting on glycosyl bonds	GO:0044238//primary metabolic process	K19891//glucan endo-1,3-beta-glucosidase 1/2/3 [EC:3.2.1.39]	gi|188011481|gb|ACD45060.1|//beta-1,3-glucanase [Vitis riparia]
	TEA013682.1	321.771	885.541	1.46052	NA	GO:0003824//catalytic activity	NA	K06617//raffinose synthase [EC:2.4.1.82]	gi|758375741|gb|AJO70148.1|//raffinose synthase 2 [Camellia sinensis]
	TEA013759.1	2.94756	8.53815	1.53441	GO:0031224//intrinsic component of membrane;GO:0016021//integral component of membrane;GO:0005886//plasma membrane	GO:0030246//carbohydrate binding;GO:0015171//amino acid transmembrane transporter activity	GO:0003333//amino acid transmembrane transport	K14209//solute carrier family 36 (proton-coupled amino acid transporter);K15015//solute carrier family 32 (vesicular inhibitory amino acid transporter)	gi|703088310|ref|XP_010093501.1|//Lysine histidine transporter 1 [Morus notabilis];gi|743879739|ref|XP_011036024.1|//PREDICTED: proline transporter 1-like isoform X1 [Populus euphratica]
	TEA001538.1	10.2334	3.86748	-1.40382	NA	GO:0019144//ADP-sugar diphosphatase activity;GO:0016462//pyrophosphatase activity	NA	K18447//ADP-sugar diphosphatase [EC:3.6.1.21]	gi|697156273|ref|XP_009586886.1|//PREDICTED: nudix hydrolase 14, chloroplastic [Nicotiana tomentosiformis];gi|661886484|emb|CDP09848.1|//unnamed protein product [Coffea canephora]
	TEA017985.1	14.8991	1.85046	-3.00927	GO:0016021//integral component of membrane	GO:0003827//alpha-1,3-mannosylglycoprotein 2-beta-N-acetylglucosaminyltransferase activity;GO:0016740//transferase activity	GO:0006486//protein glycosylation	K00726//alpha-1,3-mannosyl-glycoprotein beta-1,2-N-acetylglucosaminyltransferase [EC:2.4.1.101]	gi|703077842|ref|XP_010090697.1|//Alpha-1,3-mannosyl-glycoprotein 2-beta-N-acetylglucosaminyltransferase [Morus notabilis];gi|18076148|emb|CAC80702.1|//N-acetylglucosaminyltransferase I [Nicotiana tabacum]
	TEA018382.1	4.06025	42.3951	3.38426	NA	GO:0042132//fructose 1,6-bisphosphate 1-phosphatase activity	GO:0005975//carbohydrate metabolic process;GO:0016311//dephosphorylation	K03841//fructose-1,6-bisphosphatase I [EC:3.1.3.11]	gi|568261620|gb|AHD25651.1|//fructose-1,6-bisphosphatase chloroplastic-like 3 (chloroplast) [Camellia sinensis]
	TEA018877.1	14.5614	1.63574	-3.15414	GO:0016020//membrane;GO:0016021//integral component of membrane	GO:0051119//sugar transmembrane transporter activity	GO:0006810//transport;GO:0008643//carbohydrate transport;GO:0034219//carbohydrate transmembrane transport	K15382//solute carrier family 50 (sugar transporter)	gi|661890562|emb|CDP06059.1|//unnamed protein product [Coffea canephora];gi|697151654|ref|XP_009630052.1|//PREDICTED: bidirectional sugar transporter SWEET2-like isoform X1 [Nicotiana tomentosiformis];gi|571520373|ref|XP_006597983.1|//PREDICTED: bidirectional sugar transporter SWEET2 isoform X1 [Glycine max]
	TEA019799.1	62.0239	15.0139	-2.04652	NA	NA	NA	K11752//diaminohydroxyphosphoribosylaminopyrimidine deaminase / 5-amino-6-(5-phosphoribosylamino)uracil reductase [EC:3.5.4.26 1.1.1.193];K08235//xyloglucan:xyloglucosyl transferase [EC:2.4.1.207]	gi|823186422|ref|XP_012489857.1|//PREDICTED: probable xyloglucan endotransglucosylase/hydrolase protein 21 [Gossypium raimondii]
	TEA020208.1	11.3132	2.93911	-1.94456	GO:0016021//integral component of membrane	GO:0004553//hydrolase activity, hydrolyzing O-glycosyl compounds;GO:0008810//cellulase activity	GO:0044238//primary metabolic process;GO:0030245//cellulose catabolic process	K01179//endoglucanase [EC:3.2.1.4]	gi|698466899|ref|XP_009783020.1|//PREDICTED: endoglucanase 2 [Nicotiana sylvestris];gi|697114067|ref|XP_009610927.1|//PREDICTED: endoglucanase 2-like [Nicotiana tomentosiformis]
	TEA020956.1	1.14006	0.247915	-2.20119	NA	NA	NA	K15920//beta-D-xylosidase 4 [EC:3.2.1.37]	gi|641862227|gb|KDO80914.1|//hypothetical protein CISIN_1g004054mg [Citrus sinensis]
	TEA021529.1	14.2137	1.24151	-3.51712	GO:0005618//cell wall;GO:0005773//vacuole	GO:0030246//carbohydrate binding;GO:0004565//beta-galactosidase activity;GO:0015925//galactosidase activity;GO:0043167//ion binding	GO:0044238//primary metabolic process;GO:0005975//carbohydrate metabolic process	K12309//beta-galactosidase [EC:3.2.1.23]	gi|359478691|ref|XP_002285084.2|//PREDICTED: beta-galactosidase 8 [Vitis vinifera]
	TEA022366.1	2.14293	5.99865	1.48505	NA	GO:0015926//glucosidase activity;GO:0004553//hydrolase activity, hydrolyzing O-glycosyl compounds;GO:0043167//ion binding	GO:0044238//primary metabolic process;GO:0005975//carbohydrate metabolic process	K01188//beta-glucosidase [EC:3.2.1.21]	gi|590699365|ref|XP_007045907.1|//Beta glucosidase 40 isoform 1 [Theobroma cacao]
	TEA024651.1	107.913	51.7154	-1.0612	NA	GO:0050661//NADP binding;GO:0016616//oxidoreductase activity, acting on the CH-OH group of donors, NAD or NADP as acceptor;GO:0000166//nucleotide binding;GO:0004345//glucose-6-phosphate dehydrogenase activity	GO:0006006//glucose metabolic process;GO:0006098//pentose-phosphate shunt;GO:0055114//oxidation-reduction process;GO:0019318//hexose metabolic process	K00036//glucose-6-phosphate 1-dehydrogenase [EC:1.1.1.49 1.1.1.363]	gi|255578725|ref|XP_002530221.1|//PREDICTED: glucose-6-phosphate 1-dehydrogenase 1, chloroplastic [Ricinus communis]
	TEA025623.1	0.770899	0.343453	-1.16643	NA	GO:0004553//hydrolase activity, hydrolyzing O-glycosyl compounds;GO:0004674//protein serine/threonine kinase activity;GO:0005524//ATP binding	GO:0006468//protein phosphorylation;GO:0005975//carbohydrate metabolic process	K08857//NIMA (never in mitosis gene a)-related kinase [EC:2.7.11.1]	gi|147789312|emb|CAN75551.1|//hypothetical protein VITISV_025700 [Vitis vinifera];gi|965670863|dbj|BAT85470.1|//hypothetical protein VIGAN_04302400 [Vigna angularis var. angularis];gi|590589913|ref|XP_007016585.1|//Chitinase 1 [Theobroma cacao];gi|950954142|ref|XP_014496348.1|//PREDICTED: serine/threonine-protein kinase Nek4-like isoform X2 [Vigna radiata var. radiata];gi|502122539|ref|XP_0044977…
	TEA028365.1	109.833	249.012	1.1809	GO:0046658//anchored component of plasma membrane	GO:0008422//beta-glucosidase activity;GO:0004553//hydrolase activity, hydrolyzing O-glycosyl compounds;GO:0030247//polysaccharide binding;GO:0043167//ion binding	GO:0044238//primary metabolic process;GO:0005975//carbohydrate metabolic process	K15429//tRNA (guanine37-N1)-methyltransferase [EC:2.1.1.228];K19893//glucan endo-1,3-beta-glucosidase 5/6 [EC:3.2.1.39]	gi|225441645|ref|XP_002277003.1|//PREDICTED: glucan endo-1,3-beta-glucosidase 8 [Vitis vinifera]
	TEA031662.1	2.38688	6.33377	1.40794	GO:0031248//protein acetyltransferase complex	GO:0004596//peptide alpha-N-acetyltransferase activity	GO:0006474//N-terminal protein amino acid acetylation	K20793;K18178//cytochrome c oxidase assembly factor 5;K01834//2,3-bisphosphoglycerate-dependent phosphoglycerate mutase [EC:5.4.2.11]	gi|731406334|ref|XP_002278105.2|//PREDICTED: uncharacterized protein LOC100254310 [Vitis vinifera]
	TEA031799.1	19.7891	54.5407	1.46263	NA	GO:0008270//zinc ion binding;GO:0004476//mannose-6-phosphate isomerase activity	GO:0005975//carbohydrate metabolic process;GO:0009298//GDP-mannose biosynthetic process	K01809//mannose-6-phosphate isomerase [EC:5.3.1.8]	gi|802634414|ref|XP_012077987.1|//PREDICTED: mannose-6-phosphate isomerase 1 [Jatropha curcas];gi|225452055|ref|XP_002283926.1|//PREDICTED: mannose-6-phosphate isomerase 1 [Vitis vinifera]
	TEA031908.1	0.552286	2.33292	2.07865	NA	GO:0016740//transferase activity	NA	K18819//inositol 3-alpha-galactosyltransferase [EC:2.4.1.123]	gi|698491336|ref|XP_009792096.1|//PREDICTED: galactinol synthase 2 [Nicotiana sylvestris]
	TEA032359.1	1.52438	0.198892	-2.93816	GO:0046658//anchored component of plasma membrane	GO:0004553//hydrolase activity, hydrolyzing O-glycosyl compounds;GO:0030247//polysaccharide binding	NA	K03006//DNA-directed RNA polymerase II subunit RPB1 [EC:2.7.7.6];K19892//glucan endo-1,3-beta-glucosidase 4 [EC:3.2.1.39];K19891//glucan endo-1,3-beta-glucosidase 1/2/3 [EC:3.2.1.39]	gi|747087780|ref|XP_011091443.1|//PREDICTED: PLASMODESMATA CALLOSE-BINDING PROTEIN 3 [Sesamum indicum]
Lipid metabolism	TEA007700.1	0.313374	4.40765	3.81405	NA	GO:0016758//transferase activity, transferring hexosyl groups;GO:0035251//UDP-glucosyltransferase activity	GO:0030259//lipid glycosylation;GO:0030258//lipid modification	K05841//sterol 3beta-glucosyltransferase [EC:2.4.1.173]	gi|641835901|gb|KDO54872.1|//hypothetical protein CISIN_1g0083692mg, partial [Citrus sinensis];gi|985468145|ref|XP_015389908.1|//PREDICTED: sterol 3-beta-glucosyltransferase UGT80A2-like isoform X3 [Citrus sinensis];gi|697145943|ref|XP_009627107.1|//PREDICTED: sterol 3-beta-glucosyltransferase UGT80A2-like [Nicotiana tomentosiformis]
	TEA009887.1	300.959	1021.84	1.76354	GO:0044424//intracellular part;GO:0005737//cytoplasm	GO:0016872//intramolecular lyase activity;GO:0004512//inositol-3-phosphate synthase activity	GO:0006021//inositol biosynthetic process;GO:0008654//phospholipid biosynthetic process;GO:0006644//phospholipid metabolic process;GO:0006020//inositol metabolic process	K01858//myo-inositol-1-phosphate synthase [EC:5.5.1.4]	gi|758375743|gb|AJO70149.1|//myo-inositol 1-phosphate synthase [Camellia sinensis]
	TEA012367.1	1.32284	0.541599	-1.28835	NA	NA	NA	NA	gi|225429349|ref|XP_002272536.1|//PREDICTED: lachrymatory-factor synthase [Vitis vinifera]
	TEA013372.1	0.286225	0.0348554	-3.03769	GO:0009505//plant-type cell wall;GO:0005886//plasma membrane	GO:0004563//beta-N-acetylhexosaminidase activity	GO:0005975//carbohydrate metabolic process	K12373//hexosaminidase [EC:3.2.1.52]	gi|731437321|ref|XP_010646460.1|//PREDICTED: beta-hexosaminidase 3-like [Vitis vinifera];gi|728840517|gb|KHG19960.1|//hexb2 [Gossypium arboreum]
	TEA015272.1	30.2017	6.6843	-2.17578	NA	NA	NA	K01126//glycerophosphoryl diester phosphodiesterase [EC:3.1.4.46]	gi|731418250|ref|XP_002280011.3|//PREDICTED: uncharacterized protein LOC100249838 [Vitis vinifera]
	TEA019430.1	17.7723	6.62215	-1.42426	GO:0044464//cell part	NA	NA	K00222//Delta14-sterol reductase [EC:1.3.1.70]	gi|720072041|ref|XP_010278239.1|//PREDICTED: delta(14)-sterol reductase [Nelumbo nucifera]
	TEA021142.1	2.04255	0.300889	-2.76307	NA	GO:0016411//acylglycerol O-acyltransferase activity	NA	K15406//wax-ester synthase / diacylglycerol O-acyltransferase [EC:2.3.1.75 2.3.1.20]	gi|743927967|ref|XP_011008175.1|//PREDICTED: O-acyltransferase WSD1-like [Populus euphratica]
	TEA021249.1	4.02112	23.5978	2.55299	NA	NA	NA	K00894//ethanolamine kinase [EC:2.7.1.82]	gi|698498294|ref|XP_009795061.1|//PREDICTED: probable ethanolamine kinase [Nicotiana sylvestris];gi|763738862|gb|KJB06361.1|//hypothetical protein B456_001G041400 [Gossypium raimondii]
	TEA022998.1	82.3163	792.208	3.26663	GO:0009506//plasmodesma	NA	NA	NA	gi|225424522|ref|XP_002281828.1|//PREDICTED: non-specific lipid transfer protein GPI-anchored 2 [Vitis vinifera]
	TEA023724.1	6.57075	23.107	1.8142	NA	NA	NA	K03715//1,2-diacylglycerol 3-beta-galactosyltransferase [EC:2.4.1.46]	gi|590578750|ref|XP_007013595.1|//Monogalactosyldiacylglycerol synthase 2 [Theobroma cacao]
	TEA025515.1	4.63187	28.8436	2.63858	NA	NA	GO:0010876//lipid localization	K14684//solute carrier family 25 (mitochondrial phosphate transporter), member 23/24/25/41	gi|657997322|ref|XP_008391039.1|//PREDICTED: uncharacterized protein LOC103453274 [Malus domestica];gi|976926003|gb|KVI09882.1|//Bifunctional inhibitor/plant lipid transfer protein/seed storage helical domain-containing protein [Cynara cardunculus var. scolymus]
	TEA026635.1	0.863826	0.370568	-1.221	NA	GO:0004630//phospholipase D activity;GO:0070290//N-acylphosphatidylethanolamine-specific phospholipase D activity	GO:0008152//metabolic process	K01115//phospholipase D1/2 [EC:3.1.4.4]	gi|595860445|ref|XP_007211141.1|//hypothetical protein PRUPE_ppa026639mg [Prunus persica];gi|743927396|ref|XP_011007871.1|//PREDICTED: phospholipase D delta-like [Populus euphratica]
	TEA026924.1	12.2956	5.70348	-1.10823	GO:0016021//integral component of membrane	GO:0004605//phosphatidate cytidylyltransferase activity	GO:0016024//CDP-diacylglycerol biosynthetic process	K00981//phosphatidate cytidylyltransferase [EC:2.7.7.41]	gi|823125149|ref|XP_012483071.1|//PREDICTED: phosphatidate cytidylyltransferase 4, chloroplastic isoform X1 [Gossypium raimondii];gi|590723272|ref|XP_007052140.1|//Cytidinediphosphate diacylglycerol synthase 4 [Theobroma cacao];gi|823125151|ref|XP_012483074.1|//PREDICTED: phosphatidate cytidylyltransferase 5, chloroplastic isoform X2 [Gossypium raimondii]
	TEA027134.1	3.13875	9.67959	1.62475	NA	GO:0035251//UDP-glucosyltransferase activity	GO:0030258//lipid modification	K05841//sterol 3beta-glucosyltransferase [EC:2.4.1.173]	gi|697145943|ref|XP_009627107.1|//PREDICTED: sterol 3-beta-glucosyltransferase UGT80A2-like [Nicotiana tomentosiformis]
	TEA030799.1	4.66883	22.2132	2.25029	GO:0016020//membrane;GO:0016021//integral component of membrane	GO:0016787//hydrolase activity	GO:0006629//lipid metabolic process	K13806//sn1-specific diacylglycerol lipase [EC:3.1.1.-]	gi|731395994|ref|XP_010652357.1|//PREDICTED: uncharacterized protein LOC100244655 [Vitis vinifera]
	TEA031004.1	7.60266	0.793101	-3.26093	NA	GO:0016787//hydrolase activity	GO:0044238//primary metabolic process;GO:0006629//lipid metabolic process	K16818//phospholipase A1 [EC:3.1.1.32];K14304//nuclear pore complex protein Nup85	gi|567852949|ref|XP_006419638.1|//hypothetical protein CICLE_v10005298mg [Citrus clementina];gi|731388868|ref|XP_010649774.1|//PREDICTED: lipase-like [Vitis vinifera]
	TEA032831.1	2.42448	0.503861	-2.26658	GO:0016021//integral component of membrane;GO:0005886//plasma membrane	GO:0005506//iron ion binding;GO:0016491//oxidoreductase activity	GO:0048235//pollen sperm cell differentiation;GO:0010025//wax biosynthetic process;GO:0006723//cuticle hydrocarbon biosynthetic process;GO:0006633//fatty acid biosynthetic process;GO:0055114//oxidation-reduction process;GO:0043447//alkane biosynthetic process	K15404//aldehyde decarbonylase [EC:4.1.99.5]	gi|641843460|gb|KDO62360.1|//hypothetical protein CISIN_1g006768mg [Citrus sinensis];gi|590580062|ref|XP_007013964.1|//Fatty acid hydroxylase superfamily [Theobroma cacao]
	TEA032977.1	8.26832	2.57644	-1.68221	NA	GO:0046872//metal ion binding;GO:0005543//phospholipid binding	NA	K17095//annexin A7/11	gi|755162810|gb|AJJ90387.1|//annexin [Manihot esculenta]
Cell wall modification	TEA000042.1	8.7484	2.88752	-1.59919	GO:0043231//intracellular membrane-bounded organelle	NA	NA	K11714//rhamnogalacturonan II specific xylosyltransferase [EC:2.4.2.-]	gi|802694856|ref|XP_012083284.1|//PREDICTED: UDP-D-xylose:L-fucose alpha-1,3-D-xylosyltransferase MGP4 [Jatropha curcas]
	TEA003899.1	0.783965	0.170479	-2.20119	NA	NA	NA	K16573//gamma-tubulin complex component 6	gi|255586644|ref|XP_002533953.1|//PREDICTED: protein trichome birefringence-like 19 [Ricinus communis]
	TEA006408.1	416.673	173.448	-1.26441	NA	NA	NA	K03006//DNA-directed RNA polymerase II subunit RPB1 [EC:2.7.7.6];K04498//E1A/CREB-binding protein [EC:2.3.1.48]	gi|257480317|gb|ACV60357.1|//putative proline-rich cell wall protein [Camellia sinensis]
	TEA008094.1	7.88887	1.47857	-2.41562	GO:0030312//external encapsulating structure;GO:0005576//extracellular region	GO:0016758//transferase activity, transferring hexosyl groups;GO:0016798//hydrolase activity, acting on glycosyl bonds	GO:0044042//glucan metabolic process	K08235//xyloglucan:xyloglucosyl transferase [EC:2.4.1.207]	gi|255554981|ref|XP_002518528.1|//PREDICTED: probable xyloglucan endotransglucosylase/hydrolase protein 8 [Ricinus communis]
	TEA008214.1	7.72273	0.426715	-4.17777	GO:0016021//integral component of membrane	GO:0008107//galactoside 2-alpha-L-fucosyltransferase activity	GO:0036065//fucosylation;GO:0042546//cell wall biogenesis	K13681//xyloglucan fucosyltransferase [EC:2.4.1.-]	gi|147817757|emb|CAN66665.1|//hypothetical protein VITISV_031725 [Vitis vinifera];gi|225457363|ref|XP_002284788.1|//PREDICTED: galactoside 2-alpha-L-fucosyltransferase [Vitis vinifera]
	TEA010416.1	10.003	3.73419	-1.42156	NA	GO:0046872//metal ion binding;GO:0030570//pectate lyase activity	GO:0045490//pectin catabolic process	K01728//pectate lyase [EC:4.2.2.2]	gi|568854204|ref|XP_006480722.1|//PREDICTED: probable pectate lyase 4 [Citrus sinensis]
	TEA013372.1	0.286225	0.0348554	-3.03769	GO:0009505//plant-type cell wall;GO:0005886//plasma membrane	GO:0004563//beta-N-acetylhexosaminidase activity	GO:0005975//carbohydrate metabolic process	K12373//hexosaminidase [EC:3.2.1.52]	gi|731437321|ref|XP_010646460.1|//PREDICTED: beta-hexosaminidase 3-like [Vitis vinifera];gi|728840517|gb|KHG19960.1|//hexb2 [Gossypium arboreum]
	TEA015297.1	32.6762	75.8816	1.21551	GO:0044464//cell part	GO:0016740//transferase activity	NA	K20888	gi|743833301|ref|XP_011024494.1|//PREDICTED: xyloglucan galactosyltransferase KATAMARI1 [Populus euphratica]
	TEA016781.1	2.49022	0.442864	-2.49134	GO:0031224//intrinsic component of membrane;GO:0016021//integral component of membrane;GO:0005739//mitochondrion	GO:0032440//2-alkenal reductase [NAD(P)] activity;GO:0005524//ATP binding;GO:0004674//protein serine/threonine kinase activity;GO:0032559//adenyl ribonucleotide binding;GO:0004672//protein kinase activity;GO:0016628//oxidoreductase activity, acting on the CH-CH group of donors, NAD or NADP as acceptor	GO:0050832//defense response to fungus;GO:0001558//regulation of cell growth;GO:0051302//regulation of cell division;GO:2000027//regulation of organ morphogenesis;GO:0006468//protein phosphorylation;GO:0042742//defense response to bacterium;GO:0010148//transpiration;GO:0055114//oxidation-reduction process;GO:0009965//leaf morphogenesis;GO:0010103//stomatal complex morphogenesis;GO:0009664//plant-…	K00924;K20718//null;K08286//protein-serine/threonine kinase [EC:2.7.11.-]	gi|255550187|ref|XP_002516144.1|//PREDICTED: LRR receptor-like serine/threonine-protein kinase ERECTA [Ricinus communis]
	TEA020211.1	0.696687	0.304317	-1.19493	NA	GO:0016757//transferase activity, transferring glycosyl groups;GO:0016787//hydrolase activity	GO:0005975//carbohydrate metabolic process	K08235//xyloglucan:xyloglucosyl transferase [EC:2.4.1.207]	gi|720017754|ref|XP_010261561.1|//PREDICTED: probable xyloglucan endotransglucosylase/hydrolase protein 30 [Nelumbo nucifera]
	TEA020572.1	48.3764	20.4935	-1.23914	GO:0031224//intrinsic component of membrane	GO:0016759//cellulose synthase activity;GO:0046914//transition metal ion binding	GO:0045229//external encapsulating structure organization;GO:0009250//glucan biosynthetic process	K10999//cellulose synthase A [EC:2.4.1.12]	gi|731385833|ref|XP_010648652.1|//PREDICTED: cellulose synthase A catalytic subunit 1 [UDP-forming] [Vitis vinifera]
	TEA021529.1	14.2137	1.24151	-3.51712	GO:0005618//cell wall;GO:0005773//vacuole	GO:0030246//carbohydrate binding;GO:0004565//beta-galactosidase activity;GO:0015925//galactosidase activity;GO:0043167//ion binding	GO:0044238//primary metabolic process;GO:0005975//carbohydrate metabolic process	K12309//beta-galactosidase [EC:3.2.1.23]	gi|359478691|ref|XP_002285084.2|//PREDICTED: beta-galactosidase 8 [Vitis vinifera]
	TEA021750.1	21.0371	6.13067	-1.77882	GO:0005576//extracellular region	GO:0004553//hydrolase activity, hydrolyzing O-glycosyl compounds;GO:0004650//polygalacturonase activity	GO:0044238//primary metabolic process;GO:0005975//carbohydrate metabolic process;GO:0045229//external encapsulating structure organization;GO:0071555//cell wall organization	K01184//polygalacturonase [EC:3.2.1.15];K01213//galacturan 1,4-alpha-galacturonidase [EC:3.2.1.67]	gi|225426168|ref|XP_002278930.1|//PREDICTED: probable polygalacturonase [Vitis vinifera]
	TEA024110.1	41.3784	18.4622	-1.1643	GO:0005576//extracellular region	GO:0004553//hydrolase activity, hydrolyzing O-glycosyl compounds;GO:0047911//galacturan 1,4-alpha-galacturonidase activity;GO:0004650//polygalacturonase activity	GO:0044238//primary metabolic process;GO:0005975//carbohydrate metabolic process;GO:0045229//external encapsulating structure organization;GO:0071555//cell wall organization	K01184//polygalacturonase [EC:3.2.1.15];K01213//galacturan 1,4-alpha-galacturonidase [EC:3.2.1.67]	gi|661884228|emb|CDP12145.1|//unnamed protein product [Coffea canephora];gi|645267387|ref|XP_008239046.1|//PREDICTED: probable polygalacturonase [Prunus mume]
	TEA024124.1	27.1699	10.5768	-1.3611	GO:0005576//extracellular region	GO:0004553//hydrolase activity, hydrolyzing O-glycosyl compounds;GO:0004650//polygalacturonase activity	GO:0044238//primary metabolic process;GO:0005975//carbohydrate metabolic process;GO:0045229//external encapsulating structure organization;GO:0071555//cell wall organization	K01184//polygalacturonase [EC:3.2.1.15];K01213//galacturan 1,4-alpha-galacturonidase [EC:3.2.1.67]	gi|661884228|emb|CDP12145.1|//unnamed protein product [Coffea canephora]
	TEA024621.1	1.8327	0.0797071	-4.52312	NA	GO:0004553//hydrolase activity, hydrolyzing O-glycosyl compounds	GO:0005975//carbohydrate metabolic process	K01183//chitinase [EC:3.2.1.14]	gi|731407660|ref|XP_010656576.1|//PREDICTED: acidic mammalian chitinase-like [Vitis vinifera]
	TEA024667.1	230.721	52.968	-2.12296	NA	NA	NA	K01183//chitinase [EC:3.2.1.14]	gi|359482912|ref|XP_003632859.1|//PREDICTED: uncharacterized protein LOC100251441 [Vitis vinifera]
	TEA026143.1	6.19635	0.898825	-2.78531	NA	NA	NA	K16573//gamma-tubulin complex component 6	gi|802559249|ref|XP_012066080.1|//PREDICTED: protein trichome berefringence-like 7 [Jatropha curcas];gi|1000951923|ref|XP_002526161.2|//PREDICTED: protein trichome berefringence-like 7 [Ricinus communis]
	TEA026337.1	0.214885	0.785036	1.8692	NA	GO:0004553//hydrolase activity, hydrolyzing O-glycosyl compounds;GO:0043167//ion binding	GO:0044238//primary metabolic process	K01183//chitinase [EC:3.2.1.14]	gi|225454385|ref|XP_002279182.1|//PREDICTED: acidic endochitinase [Vitis vinifera]
	TEA026977.1	28.7511	6.60905	-2.12111	NA	NA	NA	K01530//phospholipid-translocating ATPase [EC:3.6.3.1];K15292//syntaxin-binding protein 1	gi|747060499|ref|XP_011076682.1|//PREDICTED: cell wall protein RBR3 isoform X1 [Sesamum indicum];gi|747060503|ref|XP_011076684.1|//PREDICTED: cell wall protein RBR3 isoform X2 [Sesamum indicum]
Calcium signaling	TEA018313.1	18.7706	59.59	1.6666	GO:0016020//membrane;GO:0016021//integral component of membrane	GO:0005244//voltage-gated ion channel activity;GO:0005509//calcium ion binding	GO:0006810//transport;GO:0034765//regulation of ion transmembrane transport	K16900//two pore calcium channel protein, plant	gi|731408708|ref|XP_010656956.1|//PREDICTED: two pore channel 1 isoform X1 [Vitis vinifera];gi|763764432|gb|KJB31686.1|//hypothetical protein B456_005G201400 [Gossypium raimondii]
	TEA025095.1	0.0763266	0.0278843	-1.45273	GO:0016020//membrane	GO:0046873//metal ion transmembrane transporter activity;GO:0042625//ATPase coupled ion transmembrane transporter activity;GO:0000166//nucleotide binding	GO:0008152//metabolic process;GO:0006816//calcium ion transport;GO:0009987//cellular process	K01537//Ca2+-transporting ATPase [EC:3.6.3.8]	gi|731416391|ref|XP_010659882.1|//PREDICTED: calcium-transporting ATPase 12, plasma membrane-type-like [Vitis vinifera]
	TEA027208.1	1.60538	0.341152	-2.23443	GO:0016020//membrane	GO:0046873//metal ion transmembrane transporter activity;GO:0042625//ATPase coupled ion transmembrane transporter activity;GO:0016787//hydrolase activity;GO:0000166//nucleotide binding	GO:0008152//metabolic process;GO:0009987//cellular process;GO:0006816//calcium ion transport	K01537//Ca2+-transporting ATPase [EC:3.6.3.8]	gi|225432830|ref|XP_002279629.1|//PREDICTED: putative calcium-transporting ATPase 13, plasma membrane-type [Vitis vinifera];gi|549445023|gb|AGX27512.1|//ACA13 [Populus tomentosa];gi|225432838|ref|XP_002279864.1|//PREDICTED: putative calcium-transporting ATPase 13, plasma membrane-type [Vitis vinifera]
	TEA028814.1	12.0476	27.5849	1.19513	GO:0055074//membrane	NA	GO:0055074//calcium ion homeostasis	NA	gi|359493612|ref|XP_003634635.1|//PREDICTED: uncharacterized protein LOC100264164 [Vitis vinifera]
	TEA032977.1	8.26832	2.57644	-1.68221	NA	GO:0046872//metal ion binding;GO:0005543//phospholipid binding	NA	K17095//annexin A7/11	gi|755162810|gb|AJJ90387.1|//annexin [Manihot esculenta]
Transporters	TEA000808.1	24.972	5.62262	-2.151	GO:0044464//cell part;GO:0016021//integral component of membrane;GO:0005886//plasma membrane	GO:0015294//solute:cation symporter activity;GO:0015210//uracil transmembrane transporter activity;GO:0015207//adenine transmembrane transporter activity;GO:0015208//guanine transmembrane transporter activity	GO:0006810//transport;GO:0035344//hypoxanthine transport;GO:0098655//cation transmembrane transport;GO:0098702//adenine import across plasma membrane;GO:0098710//guanine import across plasma membrane;GO:0098721//uracil import across plasma membrane	K14611//solute carrier family 23 (nucleobase transporter), member 1/2	gi|297734847|emb|CBI17081.3|//unnamed protein product [Vitis vinifera];gi|359479435|ref|XP_002268537.2|//PREDICTED: nucleobase-ascorbate transporter 12 [Vitis vinifera]
	TEA002894.1	0.411805	8.53019	4.37254	NA	NA	NA	K03327//multidrug resistance protein, MATE family;K03953//NADH dehydrogenase (ubiquinone) 1 alpha subcomplex subunit 9	gi|747057239|ref|XP_011074913.1|//PREDICTED: MATE efflux family protein 5-like [Sesamum indicum];gi|225437963|ref|XP_002271401.1|//PREDICTED: NADH dehydrogenase [ubiquinone] 1 alpha subcomplex subunit 9, mitochondrial [Vitis vinifera]
	TEA003454.1	6.25591	1.3737	-2.18715	GO:0016020//membrane;GO:0016021//integral component of membrane	GO:0005524//ATP binding;GO:0000166//nucleotide binding;GO:0042626//ATPase activity, coupled to transmembrane movement of substances;GO:0016887//ATPase activity	GO:0006810//transport;GO:0055085//transmembrane transport	K05666//ATP-binding cassette, subfamily C (CFTR/MRP), member 2	gi|731378100|ref|XP_002271761.3|//PREDICTED: ABC transporter C family member 10-like isoform X1 [Vitis vinifera]
	TEA003907.1	47.8411	22.9861	-1.05749	GO:0031965//nuclear membrane;GO:0005643//nuclear pore	GO:0000166//nucleotide binding	GO:0055085//transmembrane transport;GO:0015031//protein transport;GO:0051028//mRNA transport	K14313//nuclear pore complex protein Nup53	gi|661898022|emb|CDO97989.1|//unnamed protein product [Coffea canephora]
	TEA003917.1	0.0277302	0.0126633	-1.1308	NA	NA	GO:0006810//transport	K06901//putative MFS transporter, AGZA family, xanthine/uracil permease	gi|590669768|ref|XP_007037869.1|//Xanthine/uracil permease family protein [Theobroma cacao]
	TEA004764.1	135.296	64.9772	-1.05811	GO:0043231//intracellular membrane-bounded organelle	GO:0005488//binding	NA	K12741//heterogeneous nuclear ribonucleoprotein A1/A3;K13195//cold-inducible RNA-binding protein	gi|697159731|ref|XP_009588631.1|//PREDICTED: glycine-rich RNA-binding protein 3, mitochondrial [Nicotiana tomentosiformis];gi|720037987|ref|XP_010267842.1|//PREDICTED: glycine-rich RNA-binding protein 4, mitochondrial [Nelumbo nucifera]
	TEA008078.1	28.1151	93.5368	1.73419	GO:0016021//integral component of membrane	GO:0005524//ATP binding;GO:0000166//nucleotide binding;GO:0017111//nucleoside-triphosphatase activity;GO:0042626//ATPase activity, coupled to transmembrane movement of substances;GO:0016491//oxidoreductase activity	GO:0006810//transport;GO:0055085//transmembrane transport;GO:0008152//metabolic process;GO:0009987//cellular process	K05666//ATP-binding cassette, subfamily C (CFTR/MRP), member 2	gi|698478117|ref|XP_009786237.1|//PREDICTED: ABC transporter C family member 10-like [Nicotiana sylvestris]
	TEA008965.1	441.759	54.3505	-3.02289	GO:0031224//intrinsic component of membrane	NA	GO:0006810//transport	K09873//aquaporin TIP	gi|459021869|gb|AGG39699.1|//aquaporin protein AQU21 [Camellia sinensis]
	TEA009357.1	371.211	43.6577	-3.08793	GO:0031224//intrinsic component of membrane;GO:0016021//integral component of membrane	GO:0005215//transporter activity	GO:0006810//transport	K09872//aquaporin PIP	gi|459021428|gb|AGG39693.1|//aquaporin protein AQU15 [Camellia sinensis]
	TEA010369.1	3.32939	1.57142	-1.08319	GO:0016021//integral component of membrane	GO:0015266//protein channel activity	GO:0071806//protein transmembrane transport;GO:0033365//protein localization to organelle	NA	gi|802716603|ref|XP_012085061.1|//PREDICTED: uncharacterized protein LOC105644362 [Jatropha curcas];gi|731331782|ref|XP_010676843.1|//PREDICTED: uncharacterized protein LOC104892574 [Beta vulgaris subsp. vulgaris]
	TEA011526.1	2.55437	0.195578	-3.70715	GO:0044464//cell part	GO:0015291//secondary active transmembrane transporter activity	GO:0015893//drug transport	K03327//multidrug resistance protein, MATE family	gi|225426773|ref|XP_002276226.1|//PREDICTED: MATE efflux family protein 5-like [Vitis vinifera]
	TEA018313.1	18.7706	59.59	1.6666	GO:0016020//membrane;GO:0016021//integral component of membrane	GO:0005244//voltage-gated ion channel activity;GO:0005509//calcium ion binding	GO:0006810//transport;GO:0034765//regulation of ion transmembrane transport	K16900//two pore calcium channel protein, plant	gi|731408708|ref|XP_010656956.1|//PREDICTED: two pore channel 1 isoform X1 [Vitis vinifera];gi|763764432|gb|KJB31686.1|//hypothetical protein B456_005G201400 [Gossypium raimondii]
	TEA019627.1	2.82899	1.1627	-1.28281	NA	NA	NA	K09866//aquaporin-4	gi|566037218|gb|AHC32017.1|//aquaporin protein 23 [Camellia sinensis]
	TEA019760.1	0.487185	0.13087	-1.89634	GO:0031224//intrinsic component of membrane;GO:0031090//organelle membrane	GO:0005342//organic acid transmembrane transporter activity;GO:0015291//secondary active transmembrane transporter activity;GO:0015119//hexose phosphate transmembrane transporter activity	GO:0015717//triose phosphate transport;GO:0015711//organic anion transport;GO:0009746//response to hexose;GO:0034285//response to disaccharide;GO:0019953//sexual reproduction;GO:0009642//response to light intensity;GO:0051707//response to other organism;GO:0015712//hexose phosphate transport;GO:0015979//photosynthesis	K15283//solute carrier family 35, member E1	gi|567128204|ref|XP_006391960.1|//hypothetical protein EUTSA_v10023518mg [Eutrema salsugineum]
	TEA021139.1	22.6399	4.28294	-2.4022	NA	NA	NA	K14638//solute carrier family 15 (peptide/histidine transporter), member 3/4	gi|359481440|ref|XP_002277986.2|//PREDICTED: protein NRT1/ PTR FAMILY 3.1 [Vitis vinifera]
	TEA023038.1	1.14062	0.377185	-1.59647	NA	NA	NA	K08202//MFS transporter, OCT family, solute carrier family 22 (organic cation transporter), member 4/5	gi|743801291|ref|XP_011014256.1|//PREDICTED: organic cation/carnitine transporter 3-like [Populus euphratica]
	TEA023072.1	0.410538	0.0694358	-2.56376	NA	NA	NA	K05666//ATP-binding cassette, subfamily C (CFTR/MRP), member 2	gi|731423700|ref|XP_010662587.1|//PREDICTED: ABC transporter C family member 10-like [Vitis vinifera]
	TEA023115.1	3.27953	11.5938	1.8218	GO:0016021//integral component of membrane	GO:0008381//mechanically-gated ion channel activity	GO:0034220//ion transmembrane transport	NA	gi|731395229|ref|XP_010652100.1|//PREDICTED: piezo-type mechanosensitive ion channel homolog isoform X1 [Vitis vinifera];gi|731395233|ref|XP_010652102.1|//PREDICTED: piezo-type mechanosensitive ion channel homolog isoform X2 [Vitis vinifera]
	TEA024492.1	33.6483	70.4079	1.0652	GO:0031224//intrinsic component of membrane	NA	NA	K14209//solute carrier family 36 (proton-coupled amino acid transporter);K15015//solute carrier family 32 (vesicular inhibitory amino acid transporter)	gi|590587438|ref|XP_007015964.1|//Transmembrane amino acid transporter family protein isoform 1 [Theobroma cacao]
	TEA025976.1	5.31268	14.1933	1.4177	GO:0031224//intrinsic component of membrane	GO:0015405//P-P-bond-hydrolysis-driven transmembrane transporter activity;GO:0032559//adenyl ribonucleotide binding;GO:0016628//oxidoreductase activity, acting on the CH-CH group of donors, NAD or NADP as acceptor;GO:0017111//nucleoside-triphosphatase activity	GO:0006810//transport;GO:0009207//purine ribonucleoside triphosphate catabolic process	K05666//ATP-binding cassette, subfamily C (CFTR/MRP), member 2	gi|567903636|ref|XP_006444306.1|//hypothetical protein CICLE_v10018482mg [Citrus clementina]
	TEA026827.1	1.07245	0.368749	-1.5402	GO:0016021//integral component of membrane	GO:0005524//ATP binding;GO:0000166//nucleotide binding;GO:0042626//ATPase activity, coupled to transmembrane movement of substances	GO:0006810//transport;GO:0055085//transmembrane transport;GO:0009987//cellular process	K05658//ATP-binding cassette, subfamily B (MDR/TAP), member 1 [EC:3.6.3.44]	gi|590623010|ref|XP_007025208.1|//P-glycoprotein 9 isoform 1 [Theobroma cacao];gi|225463358|ref|XP_002271185.1|//PREDICTED: ABC transporter B family member 9-like isoform X1 [Vitis vinifera]
	TEA033833.1	4.79349	62.7314	3.71004	NA	NA	NA	K14638//solute carrier family 15 (peptide/histidine transporter), member 3/4	gi|568844368|ref|XP_006476061.1|//PREDICTED: protein NRT1/ PTR FAMILY 1.2-like [Citrus sinensis]
Hormone signaling	TEA009253.1	0.215135	0.720453	1.74366	NA	NA	NA	K14496//abscisic acid receptor PYR/PYL family	gi|720003582|ref|XP_010257037.1|//PREDICTED: abscisic acid receptor PYL4 [Nelumbo nucifera]
	TEA001681.1	729.709	208.072	-1.81024	GO:0005634//nucleus	GO:0003714//transcription corepressor activity	GO:0009611//response to wounding;GO:0031347//regulation of defense response;GO:2000022//regulation of jasmonic acid mediated signaling pathway;GO:1903507//negative regulation of nucleic acid-templated transcription	K13464//jasmonate ZIM domain-containing protein	gi|196259696|dbj|BAG68656.1|//jasmonate ZIM-domain protein 2 [Nicotiana tabacum];gi|386778767|gb|AFJ23868.1|//jasmonate ZIM-domain protein 2 [Vitis quinquangularis]
	TEA002184.1	28.0909	5.87081	-2.25847	NA	GO:0052689//carboxylic ester hydrolase activity	GO:0008152//metabolic process	K14493//gibberellin receptor GID1 [EC:3.-.-.-]	gi|122236529|sp|Q0ZPV7.1|CXE1_ACTER//RecName: Full=Carboxylesterase 1; Short=AeCXE1
	TEA002824.1	8.84919	35.3053	1.99627	GO:0031090//organelle membrane;GO:0016021//integral component of membrane;GO:0005789//endoplasmic reticulum membrane	GO:0000155//phosphorelay sensor kinase activity;GO:0051740//ethylene binding;GO:0032559//adenyl ribonucleotide binding;GO:0038199//ethylene receptor activity;GO:0004871//signal transducer activity;GO:0004673//protein histidine kinase activity	GO:0010105//negative regulation of ethylene-activated signaling pathway;GO:0023014//signal transduction by protein phosphorylation;GO:0018106//peptidyl-histidine phosphorylation;GO:0000160//phosphorelay signal transduction system;GO:0006468//protein phosphorylation;GO:0006351//transcription, DNA-templated	K14509//ethylene receptor [EC:2.7.13.-]	gi|794462747|gb|AKA58500.1|//ethylene receptor 2 [Paeonia lactiflora];gi|225432989|ref|XP_002284507.1|//PREDICTED: ethylene receptor 2-like [Vitis vinifera]
	TEA003134.1	0.471041	0.0524649	-3.16643	NA	NA	NA	K14494//DELLA protein	gi|590677841|ref|XP_007040131.1|//GRAS family transcription factor [Theobroma cacao]
	TEA009897.1	14.1391	0.0648921	-7.76743	GO:0005886//plasma membrane	GO:0004722//protein serine/threonine phosphatase activity	GO:0006470//protein dephosphorylation	K14497//protein phosphatase 2C [EC:3.1.3.16];K17500//integrin-linked kinase-associated serine/threonine phosphatase 2C [EC:3.1.3.16];K10632//BRCA1-associated protein [EC:2.3.2.27];K19704//protein phosphatase PTC1 [EC:3.1.3.16];K14803//protein phosphatase PTC2/3 [EC:3.1.3.16];K17506//protein phosphatase 1L [EC:3.1.3.16]	gi|703069024|ref|XP_010088393.1|//putative protein phosphatase 2C 5 [Morus notabilis]
	TEA013731.1	0.848358	0.179669	-2.23933	NA	NA	NA	K14487//auxin responsive GH3 gene family	gi|747081789|ref|XP_011088186.1|//PREDICTED: probable indole-3-acetic acid-amido synthetase GH3.1 [Sesamum indicum]
	TEA022098.1	2.01104	0.357142	-2.49337	NA	NA	NA	K14493//gibberellin receptor GID1 [EC:3.-.-.-]	gi|698453057|ref|XP_009779857.1|//PREDICTED: probable carboxylesterase 18 [Nicotiana sylvestris]
	TEA027710.1	1.63385	0.525432	-1.6367	NA	NA	GO:0050794//regulation of cellular process;GO:0006351//transcription, DNA-templated	K14484//auxin-responsive protein IAA	gi|526117677|ref|NP_001268086.1|//auxin-induced protein 22A-like [Vitis vinifera];gi|697109089|ref|XP_009608400.1|//PREDICTED: auxin-induced protein AUX22-like [Nicotiana tomentosiformis]
	TEA029714.1	0.465403	0.0762934	-2.60885	NA	NA	GO:0006355//regulation of transcription, DNA-templated	K14494//DELLA protein	gi|590677841|ref|XP_007040131.1|//GRAS family transcription factor [Theobroma cacao]
	TEA033639.1	2.59287	0.270188	-3.26251	NA	NA	NA	K13422//transcription factor MYC2	gi|225426580|ref|XP_002279973.1|//PREDICTED: transcription factor MYC4 [Vitis vinifera]
Transcription factors	TEA000243.1	0.845914	1.9825	1.22874	GO:0005634//nucleus	GO:0003677//DNA binding	GO:0050794//regulation of cellular process;GO:0051301//cell division;GO:0006351//transcription, DNA-templated	K06620//transcription factor E2F3	gi|731429879|ref|XP_010664799.1|//PREDICTED: transcription factor E2FC isoform X1 [Vitis vinifera]
	TEA026097.1	2.88715	0.829128	-1.79998	NA	NA	GO:0050794//regulation of cellular process;GO:0060771//phyllotactic patterning;GO:0009791//post-embryonic development;GO:0006351//transcription, DNA-templated	K09285//AP2-like factor, ANT lineage	gi|743901282|ref|XP_011043956.1|//PREDICTED: AP2-like ethylene-responsive transcription factor AIL5 [Populus euphratica];gi|590581085|ref|XP_007014251.1|//AP2-like ethylene-responsive transcription factor AIL5, putative [Theobroma cacao]
	TEA020198.1	11.5833	152.55	3.71917	NA	NA	NA	K09286//EREBP-like factor	gi|658053090|ref|XP_008362283.1|//PREDICTED: ethylene-responsive transcription factor ABR1-like, partial [Malus domestica]
	TEA022729.1	24.8502	221.578	3.15649	GO:0043231//intracellular membrane-bounded organelle	GO:0001071//nucleic acid binding transcription factor activity;GO:0003676//nucleic acid binding	GO:0006351//transcription, DNA-templated	K09286//EREBP-like factor	gi|565376744|ref|XP_006354856.1|//PREDICTED: ethylene-responsive transcription factor ERF010-like [Solanum tuberosum]
	TEA023914.1	28.1109	64.0876	1.18891	NA	NA	NA	K09286//EREBP-like factor	gi|359493145|ref|XP_002264797.2|//PREDICTED: ethylene-responsive transcription factor ABR1 [Vitis vinifera]
	TEA030963.1	85.6668	311.24	1.86122	GO:0043231//intracellular membrane-bounded organelle	GO:0001071//nucleic acid binding transcription factor activity;GO:0003676//nucleic acid binding	GO:0006351//transcription, DNA-templated	K09286//EREBP-like factor	gi|565345568|ref|XP_006339868.1|//PREDICTED: ethylene-responsive transcription factor RAP2-10-like [Solanum tuberosum]
	TEA001058.1	0.604153	0.132429	-2.1897	NA	NA	NA	K09286//EREBP-like factor	gi|300079022|gb|ADJ67442.1|//ethylene response factor 13 [Actinidia deliciosa]
	TEA001803.1	44.6713	17.3922	-1.36091	NA	NA	NA	K09286//EREBP-like factor	gi|358008882|gb|AET99100.1|//dehydration-responsive element-binding protein DREB3 [Solanum tuberosum]
	TEA008439.1	41.7763	15.9788	-1.38652	NA	NA	NA	K13434//pathogenesis-related genes transcriptional activator PTI6	gi|225423965|ref|XP_002279257.1|//PREDICTED: ethylene-responsive transcription factor ERF118 [Vitis vinifera]
	TEA010811.1	0.725959	0.0631461	-3.52312	NA	NA	NA	K09286//EREBP-like factor	gi|657294336|gb|AID51419.1|//ethylene response factor 14 [Diospyros kaki]
	TEA013830.1	0.436358	0.199268	-1.1308	NA	NA	NA	K13434//pathogenesis-related genes transcriptional activator PTI6;K09286//EREBP-like factor	gi|728841430|gb|KHG20873.1|//Ethylene-responsive transcription factor SHINE 3 -like protein [Gossypium arboreum]
	TEA015709.1	0.525613	0.0685791	-2.93816	NA	NA	NA	K09286//EREBP-like factor	gi|359481780|ref|XP_002277662.2|//PREDICTED: dehydration-responsive element-binding protein 2F [Vitis vinifera]
	TEA007917.1	82.6681	214.103	1.3729	NA	NA	NA	NA	gi|224106043|ref|XP_002314023.1|//basic helix-loop-helix family protein [Populus trichocarpa]
	TEA021786.1	4.58457	10.8265	1.2397	NA	NA	NA	K16190//glucuronokinase [EC:2.7.1.43];K13422//transcription factor MYC2	gi|566184875|ref|XP_006380014.1|//hypothetical protein POPTR_0008s19390g [Populus trichocarpa];gi|1000953239|ref|XP_015578625.1|//PREDICTED: transcription factor bHLH90 isoform X2 [Ricinus communis]
	TEA014052.1	11.0817	5.51356	-1.00712	GO:0043231//intracellular membrane-bounded organelle	NA	NA	K04733//interleukin-1 receptor-associated kinase 4 [EC:2.7.11.1];K13422//transcription factor MYC2	gi|720050621|ref|XP_010271836.1|//PREDICTED: transcription factor bHLH106-like [Nelumbo nucifera]
	TEA014288.1	2.07848	0.0566663	-5.19689	NA	NA	NA	K01681//aconitate hydratase [EC:4.2.1.3];K13422//transcription factor MYC2	gi|645219682|ref|XP_008236887.1|//PREDICTED: transcription factor bHLH25-like [Prunus mume]
	TEA031176.1	3.1419	1.33124	-1.23886	NA	NA	NA	NA	gi|1000984704|ref|XP_002510880.2|//PREDICTED: transcription factor bHLH36 [Ricinus communis]
	TEA018511.1	7.02879	131.704	4.22788	NA	NA	NA	NA	gi|9650826|emb|CAC00657.1|//common plant regulatory factor 6 [Petroselinum crispum]
	TEA022763.1	0.549376	1.29486	1.23693	NA	GO:0003677//DNA binding	GO:0006351//transcription, DNA-templated	K20557	gi|802540732|ref|XP_012077996.1|//PREDICTED: transcription factor RF2b-like [Jatropha curcas]
	TEA026498.1	61.5233	238.824	1.95675	NA	NA	NA	K12135//zinc finger protein CONSTANS	gi|661893125|emb|CDP02934.1|//unnamed protein product [Coffea canephora]
	TEA005438.1	0.438723	2.14658	2.29066	NA	NA	NA	K16222//Dof zinc finger protein DOF5.5	gi|743899059|ref|XP_011042819.1|//PREDICTED: dof zinc finger protein DOF1.2-like [Populus euphratica]
	TEA025513.1	1.05688	2.21444	1.06714	NA	NA	NA	K16222//Dof zinc finger protein DOF5.5	gi|743844990|ref|XP_011027360.1|//PREDICTED: dof zinc finger protein DOF1.2 [Populus euphratica]
	TEA013785.1	167.665	39.4206	-2.08856	NA	NA	NA	K19027//zinc finger FYVE domain-containing protein 26;K17895//GATA-binding protein 3	gi|225449036|ref|XP_002273502.1|//PREDICTED: GATA transcription factor 8-like [Vitis vinifera]
	TEA012125.1	18.2853	40.9698	1.16388	NA	NA	NA	K14794//ribosomal RNA-processing protein 12;K12309//beta-galactosidase [EC:3.2.1.23]	gi|661889098|emb|CDP07541.1|//unnamed protein product [Coffea canephora]
	TEA029028.1	8.93844	198.447	4.47259	NA	NA	NA	NA	gi|147795667|emb|CAN61204.1|//hypothetical protein VITISV_013668 [Vitis vinifera]
	TEA027979.1	10.3323	0.525432	-4.29752	NA	NA	NA	K14794//ribosomal RNA-processing protein 12;K12309//beta-galactosidase [EC:3.2.1.23]	gi|720096252|ref|XP_010246927.1|//PREDICTED: protein TRANSPARENT TESTA 1-like [Nelumbo nucifera]
	TEA031619.1	3.92212	1.41169	-1.47421	NA	GO:0008270//zinc ion binding;GO:0005488//binding	NA	K15271//ATP-dependent DNA helicase HFM1/MER3 [EC:3.6.4.12];K17710//pentatricopeptide repeat domain-containing protein 1;K14794//ribosomal RNA-processing protein 12;K12309//beta-galactosidase [EC:3.2.1.23];K11000//callose synthase [EC:2.4.1.-]	gi|645270496|ref|XP_008240482.1|//PREDICTED: pentatricopeptide repeat-containing protein At5g16860 [Prunus mume];gi|698581643|ref|XP_009777609.1|//PREDICTED: protein SHOOT GRAVITROPISM 5-like [Nicotiana sylvestris]
	TEA031662.1	2.38688	6.33377	1.40794	GO:0031248//protein acetyltransferase complex	GO:0004596//peptide alpha-N-acetyltransferase activity	GO:0006474//N-terminal protein amino acid acetylation	K20793;K18178//cytochrome c oxidase assembly factor 5;K01834//2,3-bisphosphoglycerate-dependent phosphoglycerate mutase [EC:5.4.2.11]	gi|731406334|ref|XP_002278105.2|//PREDICTED: uncharacterized protein LOC100254310 [Vitis vinifera]
	TEA019711.1	34.7442	12.084	-1.52368	NA	GO:0008080//N-acetyltransferase activity;GO:0016407//acetyltransferase activity	NA	K17972//N-terminal acetyltransferase B complex catalytic subunit [EC:2.3.1.88]	gi|747071401|ref|XP_011082568.1|//PREDICTED: N-alpha-acetyltransferase 20 [Sesamum indicum];gi|4587562|gb|AAD25793.1|AC006550_1//Belongs to PF|00583 Acetyltransfersase (GNAT) family [Arabidopsis thaliana]
	TEA006229.1	1.80679	3.87244	1.09981	NA	NA	NA	K09338//homeobox-leucine zipper protein	gi|225441481|ref|XP_002275747.1|//PREDICTED: homeobox-leucine zipper protein HOX11 [Vitis vinifera]
	TEA018554.1	2.12199	108.666	5.67834	GO:0005634//nucleus	GO:0003677//DNA binding;GO:0043565//sequence-specific DNA binding;GO:0003700//transcription factor activity, sequence-specific DNA binding	GO:0006355//regulation of transcription, DNA-templated	K09419//heat shock transcription factor, other eukaryote	gi|743944055|ref|XP_011016541.1|//PREDICTED: heat stress transcription factor A-3 [Populus euphratica];gi|694378144|ref|XP_009365327.1|//PREDICTED: heat stress transcription factor A-3-like isoform X1 [Pyrus x bretschneideri];gi|566175763|ref|XP_006381313.1|//hypothetical protein POPTR_0006s11680g [Populus trichocarpa]
	TEA022494.1	0.0789316	0.02403	-1.71577	NA	NA	NA	K13944	gi|955333522|ref|XP_003533008.2|//PREDICTED: LOB domain-containing protein 22-like isoform X1 [Glycine max]
	TEA023397.1	0.692605	0.165019	-2.0694	NA	NA	NA	K13944	gi|720071456|ref|XP_010278070.1|//PREDICTED: LOB domain-containing protein 24-like [Nelumbo nucifera]
	TEA003134.1	0.471041	0.0524649	-3.16643	NA	NA	NA	K14494//DELLA protein	gi|590677841|ref|XP_007040131.1|//GRAS family transcription factor [Theobroma cacao]
	TEA029714.1	0.465403	0.0762934	-2.60885	NA	NA	GO:0006355//regulation of transcription, DNA-templated	K14494//DELLA protein	gi|590677841|ref|XP_007040131.1|//GRAS family transcription factor [Theobroma cacao]
	TEA031090.1	0.665776	0.0960108	-2.79377	NA	NA	NA	K09260//MADS-box transcription enhancer factor 2A;K04454//MADS-box transcription enhancer factor 2C	gi|697148554|ref|XP_009628464.1|//PREDICTED: agamous-like MADS-box protein AGL62 [Nicotiana tomentosiformis]
	TEA013109.1	6.61153	13.3237	1.01094	NA	NA	NA	K09422//myb proto-oncogene protein, plant	gi|294847482|gb|ADF43752.1|//MYB [Camellia sinensis]
	TEA014701.1	0.565326	0.164285	-1.78288	NA	NA	NA	K09422//myb proto-oncogene protein, plant	gi|803433982|dbj|BAR45575.1|//MYB transcriptional factor [Populus tremula x Populus tremuloides]
	TEA009764.1	0.532827	0.124249	-2.10043	NA	NA	NA	K12581//CCR4-NOT transcription complex subunit 7/8;K03094//S-phase kinase-associated protein 1;K13126//polyadenylate-binding protein;K05941//glutathione gamma-glutamylcysteinyltransferase [EC:2.3.2.15];K01054//acylglycerol lipase [EC:3.1.1.23]	gi|225466227|ref|XP_002267333.1|//PREDICTED: NAC domain-containing protein 86 [Vitis vinifera]
	TEA022609.1	0.0768338	0.0116957	-2.71577	NA	NA	NA	K14833//nucleolar complex protein 2	gi|297742390|emb|CBI34539.3|//unnamed protein product [Vitis vinifera]
	TEA003835.1	38.3498	12.2635	-1.64485	NA	NA	NA	K12501//homogentisate solanesyltransferase [EC:2.5.1.117];K09903//uridylate kinase [EC:2.7.4.22]	gi|731401720|ref|XP_010654396.1|//PREDICTED: trihelix transcription factor ASIL2-like [Vitis vinifera]
	TEA015856.1	3.24309	9.08019	1.48535	NA	NA	NA	K19600//tubby-related protein 1	gi|225458249|ref|XP_002282152.1|//PREDICTED: tubby-like F-box protein 5 [Vitis vinifera]
	TEA020191.1	3.55676	7.98152	1.1661	NA	NA	NA	K18835//WRKY transcription factor 2;K13424//WRKY transcription factor 33;K18834//WRKY transcription factor 1	gi|661898260|emb|CDO98227.1|//unnamed protein product [Coffea canephora]
	TEA007197.1	40.0217	0.274317	-7.1888	NA	NA	NA	K18835//WRKY transcription factor 2;K08819//cyclin-dependent kinase 12/13 [EC:2.7.11.22 2.7.11.23]	gi|422940481|gb|AFX83946.1|//WRKY super family protein [Hevea brasiliensis]
Chloroplast process	TEA001545.1	0.0628939	0.0164121	-1.93816	NA	GO:0046527//glucosyltransferase activity	GO:0005977//glycogen metabolic process	K13679//granule-bound starch synthase [EC:2.4.1.242]	gi|720047143|ref|XP_010270722.1|//PREDICTED: ALA-interacting subunit 1-like [Nelumbo nucifera];gi|225466653|ref|XP_002273608.1|//PREDICTED: granule-bound starch synthase 1, chloroplastic/amyloplastic [Vitis vinifera]
	TEA003502.1	34.0103	8.93214	-1.92889	NA	GO:0070011//peptidase activity, acting on L-amino acid peptides	GO:0019538//protein metabolic process	K01285//lysosomal Pro-X carboxypeptidase [EC:3.4.16.2]	gi|802646151|ref|XP_012079471.1|//PREDICTED: lysosomal Pro-X carboxypeptidase [Jatropha curcas]
	TEA005058.1	26.8494	13.0708	-1.03854	NA	GO:0008252//nucleotidase activity	NA	K09493//T-complex protein 1 subunit alpha;K16732//protein regulator of cytokinesis 1;K01081//5'-nucleotidase [EC:3.1.3.5]	gi|645233792|ref|XP_008223513.1|//PREDICTED: 5'-nucleotidase domain-containing protein 4-like isoform X1 [Prunus mume];gi|255556600|ref|XP_002519334.1|//PREDICTED: 5'-nucleotidase domain-containing protein 4 [Ricinus communis]
	TEA005154.1	1.01506	2.12978	1.06913	NA	GO:0016743//carboxyl- or carbamoyltransferase activity	GO:0072528//pyrimidine-containing compound biosynthetic process;GO:0034404//nucleobase-containing small molecule biosynthetic process	K00609//aspartate carbamoyltransferase catalytic subunit [EC:2.1.3.2]	gi|359494069|ref|XP_002277415.2|//PREDICTED: aspartate carbamoyltransferase, chloroplastic [Vitis vinifera]
	TEA005320.1	167.906	348.361	1.05293	GO:0044464//cell part;GO:0009507//chloroplast	GO:0008135//translation factor activity, RNA binding;GO:0032561//guanyl ribonucleotide binding;GO:0017111//nucleoside-triphosphatase activity;GO:0003746//translation elongation factor activity;GO:0005525//GTP binding;GO:0003924//GTPase activity	GO:0006412//translation;GO:0006414//translational elongation;GO:0009207//purine ribonucleoside triphosphate catabolic process	K02355//elongation factor G	gi|359496425|ref|XP_002264221.2|//PREDICTED: elongation factor G-2, chloroplastic [Vitis vinifera];gi|645266475|ref|XP_008238628.1|//PREDICTED: elongation factor G-2, chloroplastic [Prunus mume]
	TEA008121.1	14.5573	6.22051	-1.22664	NA	NA	NA	K05527//BolA protein	gi|661882664|emb|CDP13667.1|//unnamed protein product [Coffea canephora]
	TEA012141.1	1.00951	6.87315	2.76732	GO:0009941//chloroplast envelope	GO:0051537//2 iron, 2 sulfur cluster binding;GO:0046872//metal ion binding;GO:0010277//chlorophyllide a oxygenase [overall] activity;GO:0003824//catalytic activity;GO:0051536//iron-sulfur cluster binding	GO:0055114//oxidation-reduction process	K13071//pheophorbide a oxygenase [EC:1.14.15.17]	gi|702479922|ref|XP_010032913.1|//PREDICTED: protochlorophyllide-dependent translocon component 52, chloroplastic isoform X2 [Eucalyptus grandis];gi|743909452|ref|XP_011048204.1|//PREDICTED: protochlorophyllide-dependent translocon component 52, chloroplastic-like [Populus euphratica];gi|595842672|ref|XP_007208467.1|//hypothetical protein PRUPE_ppa004005mg [Prunus persica];gi|823146129|ref|XP_012…
	TEA017637.1	8.54692	2.29591	-1.89634	GO:0009507//chloroplast	NA	NA	NA	gi|719979728|ref|XP_010249577.1|//PREDICTED: probable transcriptional regulatory protein At2g25830 [Nelumbo nucifera];gi|225429934|ref|XP_002283851.1|//PREDICTED: probable transcriptional regulatory protein At2g25830 isoform X1 [Vitis vinifera]
	TEA021030.1	10.9198	4.58997	-1.25039	GO:0009507//chloroplast	GO:0016881//acid-amino acid ligase activity	GO:0006464//cellular protein modification process;GO:0043412//macromolecule modification	K16609//tubulin--tyrosine ligase-like protein 12	gi|147856096|emb|CAN82450.1|//hypothetical protein VITISV_006435 [Vitis vinifera]
	TEA026680.1	463.423	178.293	-1.37808	GO:0009536//plastid	NA	GO:0006091//generation of precursor metabolites and energy	K08915//light-harvesting complex II chlorophyll a/b binding protein 4	gi|255574383|ref|XP_002528105.1|//PREDICTED: chlorophyll a-b binding protein CP29.1, chloroplastic [Ricinus communis]
	TEA027652.1	229.372	649.009	1.50055	GO:0009535//chloroplast thylakoid membrane;GO:0005634//nucleus;GO:0031977//thylakoid lumen;GO:0010287//plastoglobule;GO:0009536//plastid;GO:0009941//chloroplast envelope;GO:0005886//plasma membrane	NA	GO:0042742//defense response to bacterium;GO:0010193//response to ozone;GO:0009658//chloroplast organization	NA	gi|590659627|ref|XP_007035179.1|//Plastid-lipid associated protein PAP / fibrillin family protein [Theobroma cacao]
	TEA029638.1	107.276	21.5465	-2.3158	NA	NA	NA	NA	gi|590568850|ref|XP_007010913.1|//CP12 domain-containing protein 3 [Theobroma cacao]
Kinases	TEA000556.1	0.356685	0.0630519	-2.50004	NA	GO:0016301//kinase activity	GO:0016310//phosphorylation	K04733//interleukin-1 receptor-associated kinase 4 [EC:2.7.11.1];K04730//interleukin-1 receptor-associated kinase 1 [EC:2.7.11.1]	gi|297744611|emb|CBI37873.3|//unnamed protein product [Vitis vinifera]
	TEA002118.1	0.293148	1.22291	2.06062	NA	NA	NA	K00924;K04733//interleukin-1 receptor-associated kinase 4 [EC:2.7.11.1]	gi|590586391|ref|XP_007015693.1|//Leucine-rich repeat protein kinase family protein [Theobroma cacao]
	TEA003286.1	59.6257	28.663	-1.05675	NA	GO:0004683//calmodulin-dependent protein kinase activity;GO:0016905//myosin heavy chain kinase activity	GO:0006468//protein phosphorylation	K08266//target of rapamycin complex subunit LST8	gi|661886153|emb|CDP10075.1|//unnamed protein product [Coffea canephora]
	TEA004009.1	0.897465	0.273225	-1.71577	NA	NA	NA	K04733//interleukin-1 receptor-associated kinase 4 [EC:2.7.11.1]	gi|731423159|ref|XP_010662387.1|//PREDICTED: probable receptor-like protein kinase At5g39020 [Vitis vinifera]
	TEA004193.1	0.958699	0.0119945	-6.32063	NA	NA	NA	K04733//interleukin-1 receptor-associated kinase 4 [EC:2.7.11.1]	gi|731387889|ref|XP_010649413.1|//PREDICTED: G-type lectin S-receptor-like serine/threonine-protein kinase RLK1 isoform X1 [Vitis vinifera]
	TEA004404.1	0.0309598	0.197934	2.67655	GO:0043234//protein complex	GO:0004683//calmodulin-dependent protein kinase activity	GO:0015031//protein transport	K17302//coatomer subunit beta'	gi|743913811|ref|XP_011000824.1|//PREDICTED: coatomer subunit beta'-2 isoform X2 [Populus euphratica]
	TEA005600.1	6.7777	16.9168	1.31959	NA	GO:0032559//adenyl ribonucleotide binding;GO:0016301//kinase activity	GO:0006464//cellular protein modification process	K04733//interleukin-1 receptor-associated kinase 4 [EC:2.7.11.1]	gi|225464820|ref|XP_002270105.1|//PREDICTED: probable receptor-like protein kinase At1g49730 [Vitis vinifera]
	TEA006273.1	9.03974	3.27589	-1.46439	GO:0005622//intracellular	GO:0005524//ATP binding;GO:0032559//adenyl ribonucleotide binding;GO:0004702//receptor signaling protein serine/threonine kinase activity;GO:0004707//MAP kinase activity	GO:0000165//MAPK cascade;GO:0006464//cellular protein modification process	K04371//mitogen-activated protein kinase 1/3 [EC:2.7.11.24];K20600	gi|359489658|ref|XP_003633959.1|//PREDICTED: mitogen-activated protein kinase homolog MMK2 [Vitis vinifera]
	TEA007349.1	0.0571036	0.182539	1.67655	NA	NA	NA	K04733//interleukin-1 receptor-associated kinase 4 [EC:2.7.11.1]	gi|747096587|ref|XP_011096221.1|//PREDICTED: uncharacterized protein LOC105175472 [Sesamum indicum]
	TEA007380.1	8.67261	21.9065	1.33682	NA	GO:0004674//protein serine/threonine kinase activity;GO:0005524//ATP binding	GO:0006468//protein phosphorylation	K04733//interleukin-1 receptor-associated kinase 4 [EC:2.7.11.1]	gi|728843550|gb|KHG22993.1|//hypothetical protein F383_06520 [Gossypium arboreum]
	TEA009286.1	0.067821	0.392302	2.53216	NA	GO:0016301//kinase activity;GO:0016772//transferase activity, transferring phosphorus-containing groups	GO:0016310//phosphorylation	K08770//ubiquitin C;K12158//ubiquitin-like protein Nedd8;K14544//U3 small nucleolar RNA-associated protein 22	gi|590679345|ref|XP_007040554.1|//Phosphoinositide 4-kinase gamma 4, gamma 4,ubdk gamma 4,pi4k gamma 4 [Theobroma cacao]
	TEA010924.1	23.3084	5.8075	-2.00486	NA	GO:0004674//protein serine/threonine kinase activity;GO:0000166//nucleotide binding	NA	K04733//interleukin-1 receptor-associated kinase 4 [EC:2.7.11.1]	gi|731382204|ref|XP_010644341.1|//PREDICTED: cysteine-rich receptor-like protein kinase 10 isoform X1 [Vitis vinifera]
	TEA011058.1	0.043677	0.0199456	-1.1308	NA	GO:0000166//nucleotide binding;GO:0004672//protein kinase activity	NA	K04733//interleukin-1 receptor-associated kinase 4 [EC:2.7.11.1]	gi|596292743|ref|XP_007226552.1|//hypothetical protein PRUPE_ppa024913mg [Prunus persica]
	TEA011545.1	3.0295	0.0494091	-5.93816	NA	GO:0000166//nucleotide binding;GO:0004672//protein kinase activity	NA	K04733//interleukin-1 receptor-associated kinase 4 [EC:2.7.11.1]	gi|747071803|ref|XP_011082789.1|//PREDICTED: probable leucine-rich repeat receptor-like serine/threonine-protein kinase At3g14840 [Sesamum indicum]
	TEA011601.1	1.60925	4.24208	1.39838	NA	GO:0004672//protein kinase activity;GO:0005488//binding	NA	K04733//interleukin-1 receptor-associated kinase 4 [EC:2.7.11.1]	gi|590566824|ref|XP_007010343.1|//Receptor protein kinase 4 [Theobroma cacao]
	TEA012655.1	2.53742	0.482525	-2.39469	GO:0031224//intrinsic component of membrane	GO:0032559//adenyl ribonucleotide binding;GO:0016628//oxidoreductase activity, acting on the CH-CH group of donors, NAD or NADP as acceptor;GO:0004702//receptor signaling protein serine/threonine kinase activity	GO:0006464//cellular protein modification process	K00924	gi|658008392|ref|XP_008339390.1|//PREDICTED: leucine-rich repeat receptor-like serine/threonine-protein kinase BAM3 [Malus domestica];gi|697189201|ref|XP_009603651.1|//PREDICTED: leucine-rich repeat receptor-like serine/threonine-protein kinase BAM3 [Nicotiana tomentosiformis]
	TEA013155.1	23.5914	10.6884	-1.14221	NA	NA	NA	K04733//interleukin-1 receptor-associated kinase 4 [EC:2.7.11.1];K04382//serine/threonine-protein phosphatase 2A catalytic subunit [EC:3.1.3.16];K10840//centrin-2;K04730//interleukin-1 receptor-associated kinase 1 [EC:2.7.11.1];K05349//beta-glucosidase [EC:3.2.1.21]	gi|731432457|ref|XP_010644281.1|//PREDICTED: uncharacterized protein LOC100246941 [Vitis vinifera];gi|302143131|emb|CBI20426.3|//unnamed protein product [Vitis vinifera];gi|731432459|ref|XP_010644282.1|//PREDICTED: G-type lectin S-receptor-like serine/threonine-protein kinase At4g27290 [Vitis vinifera]
	TEA013322.1	60.4537	27.1375	-1.15554	NA	GO:0005524//ATP binding;GO:0032559//adenyl ribonucleotide binding;GO:0016301//kinase activity;GO:0016740//transferase activity	GO:0016310//phosphorylation	K20115//[pyruvate, phosphate dikinase]-phosphate phosphotransferase / [pyruvate, phosphate dikinase] kinase [EC:2.7.4.27 2.7.11.32]	gi|703067834|ref|XP_010088072.1|//putative pyruvate, phosphate dikinase regulatory protein [Morus notabilis]
	TEA013612.1	0.158249	0.0206475	-2.93816	NA	GO:0004672//protein kinase activity;GO:0005488//binding	NA	K04733//interleukin-1 receptor-associated kinase 4 [EC:2.7.11.1]	gi|674234672|gb|KFK27437.1|//hypothetical protein AALP_AA8G382200 [Arabis alpina]
	TEA016481.1	0.0439259	0.0100296	-2.1308	NA	NA	NA	K13420//LRR receptor-like serine/threonine-protein kinase FLS2 [EC:2.7.11.1]	gi|596295577|ref|XP_007227028.1|//hypothetical protein PRUPE_ppa000729mg [Prunus persica]
	TEA016781.1	2.49022	0.442864	-2.49134	GO:0031224//intrinsic component of membrane;GO:0016021//integral component of membrane;GO:0005739//mitochondrion	GO:0032440//2-alkenal reductase [NAD(P)] activity;GO:0005524//ATP binding;GO:0004674//protein serine/threonine kinase activity;GO:0032559//adenyl ribonucleotide binding;GO:0004672//protein kinase activity;GO:0016628//oxidoreductase activity, acting on the CH-CH group of donors, NAD or NADP as acceptor	GO:0050832//defense response to fungus;GO:0001558//regulation of cell growth;GO:0051302//regulation of cell division;GO:2000027//regulation of organ morphogenesis;GO:0006468//protein phosphorylation;GO:0042742//defense response to bacterium;GO:0010148//transpiration;GO:0055114//oxidation-reduction process;GO:0009965//leaf morphogenesis;GO:0010103//stomatal complex morphogenesis;GO:0009664//plant-…	K00924;K20718//null;K08286//protein-serine/threonine kinase [EC:2.7.11.-]	gi|255550187|ref|XP_002516144.1|//PREDICTED: LRR receptor-like serine/threonine-protein kinase ERECTA [Ricinus communis]
	TEA017329.1	17.0396	3.94193	-2.11192	NA	GO:0004713//protein tyrosine kinase activity;GO:0032559//adenyl ribonucleotide binding	GO:0006464//cellular protein modification process	K04733//interleukin-1 receptor-associated kinase 4 [EC:2.7.11.1]	gi|747097990|ref|XP_011096982.1|//PREDICTED: probable serine/threonine-protein kinase Cx32, chloroplastic [Sesamum indicum]
	TEA017834.1	24.4118	9.72909	-1.3272	GO:0009507//chloroplast	GO:0016301//kinase activity	GO:0016310//phosphorylation	NA	gi|695047177|ref|XP_009411459.1|//PREDICTED: protein-ribulosamine 3-kinase, chloroplastic isoform X3 [Musa acuminata subsp. malaccensis];gi|802697422|ref|XP_012083489.1|//PREDICTED: protein-ribulosamine 3-kinase, chloroplastic [Jatropha curcas]
	TEA020463.1	1.84646	5.5441	1.58619	NA	GO:0004713//protein tyrosine kinase activity;GO:0032559//adenyl ribonucleotide binding	GO:0006464//cellular protein modification process	K04733//interleukin-1 receptor-associated kinase 4 [EC:2.7.11.1]	gi|698565320|ref|XP_009773233.1|//PREDICTED: probable serine/threonine-protein kinase Cx32, chloroplastic [Nicotiana sylvestris]
	TEA020587.1	0.0076554	0.0419511	2.45416	NA	NA	NA	K04733//interleukin-1 receptor-associated kinase 4 [EC:2.7.11.1]	gi|302142869|emb|CBI20164.3|//unnamed protein product [Vitis vinifera]
	TEA021185.1	1.07496	0.308561	-1.80066	NA	GO:0016628//oxidoreductase activity, acting on the CH-CH group of donors, NAD or NADP as acceptor;GO:0016772//transferase activity, transferring phosphorus-containing groups;GO:0004714//transmembrane receptor protein tyrosine kinase activity	GO:0007165//signal transduction;GO:0006796//phosphate-containing compound metabolic process;GO:0018108//peptidyl-tyrosine phosphorylation	K13418//somatic embryogenesis receptor kinase 1 [EC:2.7.10.1 2.7.11.1];K13416//brassinosteroid insensitive 1-associated receptor kinase 1 [EC:2.7.10.1 2.7.11.1]	gi|147769494|emb|CAN61408.1|//hypothetical protein VITISV_035126 [Vitis vinifera];gi|590691717|ref|XP_007043860.1|//Leucine-rich repeat family protein [Theobroma cacao]
	TEA022263.1	17.9666	6.27131	-1.51848	GO:0016020//membrane;GO:0016021//integral component of membrane	GO:0005524//ATP binding;GO:0004672//protein kinase activity	GO:0006468//protein phosphorylation	K04733//interleukin-1 receptor-associated kinase 4 [EC:2.7.11.1];K13941//2-amino-4-hydroxy-6-hydroxymethyldihydropteridine diphosphokinase / dihydropteroate synthase [EC:2.7.6.3 2.5.1.15];K04730//interleukin-1 receptor-associated kinase 1 [EC:2.7.11.1]	gi|359494846|ref|XP_002267170.2|//PREDICTED: protein STRUBBELIG-RECEPTOR FAMILY 8 [Vitis vinifera]
	TEA022273.1	9.89772	4.07764	-1.27936	NA	NA	NA	K04733//interleukin-1 receptor-associated kinase 4 [EC:2.7.11.1]	gi|645239435|ref|XP_008226124.1|//PREDICTED: G-type lectin S-receptor-like serine/threonine-protein kinase At1g67520 [Prunus mume]
	TEA022714.1	0.181388	0.0892046	-1.02389	GO:0016021//integral component of membrane	GO:0004674//protein serine/threonine kinase activity;GO:0005524//ATP binding	GO:0006468//protein phosphorylation	K04733//interleukin-1 receptor-associated kinase 4 [EC:2.7.11.1];K04730//interleukin-1 receptor-associated kinase 1 [EC:2.7.11.1]	gi|645225456|ref|XP_008219588.1|//PREDICTED: probable receptor-like protein kinase At1g11050 [Prunus mume]
	TEA023798.1	4.14724	1.06949	-1.95523	NA	GO:0032559//adenyl ribonucleotide binding;GO:0004672//protein kinase activity	GO:0006464//cellular protein modification process	K02218//casein kinase 1 [EC:2.7.11.1];K20476//RAB6A-GEF complex partner protein 1	gi|802627390|ref|XP_012076668.1|//PREDICTED: uncharacterized protein LOC105637701 isoform X1 [Jatropha curcas]
	TEA024975.1	14.0301	3.38671	-2.05057	NA	NA	NA	K04733//interleukin-1 receptor-associated kinase 4 [EC:2.7.11.1]	gi|225439920|ref|XP_002275244.1|//PREDICTED: L-type lectin-domain containing receptor kinase VIII.1 [Vitis vinifera]
	TEA025804.1	14.0428	0.796069	-4.14079	GO:0016021//integral component of membrane	GO:0004674//protein serine/threonine kinase activity;GO:0005524//ATP binding;GO:0004672//protein kinase activity	GO:0006468//protein phosphorylation	K04733//interleukin-1 receptor-associated kinase 4 [EC:2.7.11.1];K04730//interleukin-1 receptor-associated kinase 1 [EC:2.7.11.1]	gi|985433042|ref|XP_006467962.2|//PREDICTED: uncharacterized protein LOC102622618 [Citrus sinensis]
	TEA026078.1	8.0629	1.17347	-2.78052	GO:0016020//membrane	GO:0004674//protein serine/threonine kinase activity;GO:0000166//nucleotide binding;GO:0004871//signal transducer activity;GO:0016491//oxidoreductase activity	GO:0008152//metabolic process	K00924	gi|703089992|ref|XP_010093960.1|//Receptor-like protein kinase HSL1 [Morus notabilis]
	TEA026845.1	1.78883	0.62239	-1.52312	NA	NA	NA	NA	gi|976919760|gb|KVI04579.1|//EF-hand-like domain-containing protein [Cynara cardunculus var. scolymus]
	TEA026966.1	0.528342	0.175471	-1.59024	NA	NA	NA	K04733//interleukin-1 receptor-associated kinase 4 [EC:2.7.11.1]	gi|802795190|ref|XP_012092432.1|//PREDICTED: probable LRR receptor-like serine/threonine-protein kinase At1g53430 [Jatropha curcas]
	TEA029598.1	0.254542	2.24176	3.13866	NA	NA	NA	K20716	gi|661887432|emb|CDP09212.1|//unnamed protein product [Coffea canephora]
	TEA030536.1	0.685705	5.52256	3.00968	NA	NA	NA	K04733//interleukin-1 receptor-associated kinase 4 [EC:2.7.11.1]	gi|731423159|ref|XP_010662387.1|//PREDICTED: probable receptor-like protein kinase At5g39020 [Vitis vinifera]
	TEA031223.1	3.06587	1.52146	-1.01084	NA	GO:0004713//protein tyrosine kinase activity;GO:0032559//adenyl ribonucleotide binding	GO:0006464//cellular protein modification process	K04424//sterile alpha motif and leucine zipper containing kinase AZK [EC:2.7.11.25];K17535//serine/threonine-protein kinase TNNI3K [EC:2.7.11.1];K04365//B-Raf proto-oncogene serine/threonine-protein kinase [EC:2.7.11.1]	gi|661897380|emb|CDO99092.1|//unnamed protein product [Coffea canephora]
	TEA031456.1	3.57852	0.655348	-2.44903	NA	NA	NA	K04733//interleukin-1 receptor-associated kinase 4 [EC:2.7.11.1]	gi|566154232|ref|XP_006370371.1|//S-locus protein kinase [Populus trichocarpa]
	TEA031667.1	0.584541	0.0740023	-2.98166	NA	NA	NA	K04733//interleukin-1 receptor-associated kinase 4 [EC:2.7.11.1]	gi|743935290|ref|XP_011012008.1|//PREDICTED: G-type lectin S-receptor-like serine/threonine-protein kinase RLK1 isoform X1 [Populus euphratica]
Secondary metabolites	TEA002481.1	0.0135483	0.0989918	2.8692	NA	NA	NA	K00517;K13260//isoflavone 2'-hydroxylase [EC:1.14.13.89]	gi|976911653|gb|KVH98296.1|//cytochrome P450, partial [Cynara cardunculus var. scolymus]
	TEA004682.1	5.91466	1.01161	-2.54764	GO:0005794//Golgi apparatus	GO:0016757//transferase activity, transferring glycosyl groups	GO:0000271//polysaccharide biosynthetic process	K00430//peroxidase [EC:1.11.1.7];K20893	gi|225430862|ref|XP_002269182.1|//PREDICTED: probable galacturonosyltransferase-like 1 [Vitis vinifera]
	TEA006994.1	22.8449	3.19841	-2.83645	NA	NA	NA	K13258//2-hydroxyisoflavanone dehydratase [EC:4.2.1.105];K20506//tuliposide A-converting enzyme [EC:4.2.99.22]	gi|731429240|ref|XP_002284585.2|//PREDICTED: probable carboxylesterase 2 [Vitis vinifera]
	TEA008195.1	15.9377	0.727812	-4.45273	NA	GO:0016740//transferase activity	NA	K13065//shikimate O-hydroxycinnamoyltransferase [EC:2.3.1.133]	gi|661887841|emb|CDP08574.1|//unnamed protein product [Coffea canephora]
	TEA008377.1	0.240906	0.0825093	-1.54584	NA	NA	NA	K13080//flavanone 7-O-glucoside 2''-O-beta-L-rhamnosyltransferase [EC:2.4.1.236]	gi|586941107|dbj|BAO51835.1|//UDP-glycosyltransferase 94P1 [Camellia sinensis]
	TEA010588.1	2.16712	0.181308	-3.57926	NA	NA	NA	K13082//bifunctional dihydroflavonol 4-reductase/flavanone 4-reductase [EC:1.1.1.219 1.1.1.234]	gi|731432559|ref|XP_002282842.2|//PREDICTED: dihydroflavonol-4-reductase [Vitis vinifera]
	TEA011045.1	0.113183	0.0344574	-1.71577	NA	GO:0016641//oxidoreductase activity, acting on the CH-NH2 group of donors, oxygen as acceptor;GO:0046914//transition metal ion binding;GO:0048037//cofactor binding	GO:0006807//nitrogen compound metabolic process	K00276//primary-amine oxidase [EC:1.4.3.21]	gi|225432636|ref|XP_002278244.1|//PREDICTED: primary amine oxidase [Vitis vinifera]
	TEA011691.1	21.9522	8.32959	-1.39805	NA	GO:0016747//transferase activity, transferring acyl groups other than amino-acyl groups	NA	K13065//shikimate O-hydroxycinnamoyltransferase [EC:2.3.1.133]	gi|343796565|gb|AEM63675.1|//hydroxycinnamoyl CoA shikimate/quinate hydroxycinnamoyl transferase [Platycodon grandiflorus]
	TEA012030.1	37.7945	78.8195	1.06038	GO:0032040//small-subunit processome;GO:0005730//nucleolus;GO:0009570//chloroplast stroma	GO:0003723//RNA binding	NA	K02945//small subunit ribosomal protein S1	gi|661886052|emb|CDP10278.1|//unnamed protein product [Coffea canephora];gi|225433644|ref|XP_002264430.1|//PREDICTED: uncharacterized protein LOC100244532 [Vitis vinifera]
	TEA012731.1	0.194596	0.0136714	-3.83124	NA	GO:0016853//isomerase activity	NA	K15813//beta-amyrin synthase [EC:5.4.99.39]	gi|572167716|gb|AHF49822.1|//bAS [Maesa lanceolata]
	TEA012891.1	12.0629	0.70174	-4.1035	NA	NA	NA	K00430//peroxidase [EC:1.11.1.7]	gi|225452562|ref|XP_002280547.1|//PREDICTED: peroxidase 31-like [Vitis vinifera]
	TEA013360.1	0.558622	7.10882	3.66966	NA	GO:0046872//metal ion binding;GO:0003824//catalytic activity	GO:0008152//metabolic process	K00083//cinnamyl-alcohol dehydrogenase [EC:1.1.1.195]	gi|332384183|gb|AEE69008.1|//cinnamyl alcohol dehydrogenase 3 [Camellia sinensis]
	TEA014184.1	4.58482	0.0864659	-5.72859	NA	GO:0046872//metal ion binding;GO:0003824//catalytic activity	NA	K15803//(-)-germacrene D synthase [EC:4.2.3.22 4.2.3.75];K14181//valencene/7-epi-alpha-selinene synthase [EC:4.2.3.73 4.2.3.86]	gi|380751740|gb|AFE56211.1|//terpene synthase [Camellia sinensis]
	TEA014989.1	0.852764	6.02829	2.82153	NA	GO:0016829//lyase activity;GO:0046872//metal ion binding	NA	K12742//isoprene synthase [EC:4.2.3.27]	gi|526118077|ref|NP_001268188.1|//uncharacterized protein LOC100243167 [Vitis vinifera];gi|802731951|ref|XP_012086288.1|//PREDICTED: LOW QUALITY PROTEIN: beta-bisabolene synthase-like [Jatropha curcas]
	TEA015246.1	0.2965	0.0676999	-2.1308	NA	NA	NA	K13258//2-hydroxyisoflavanone dehydratase [EC:4.2.1.105]	gi|225432588|ref|XP_002277866.1|//PREDICTED: 2-hydroxyisoflavanone dehydratase-like [Vitis vinifera]
	TEA015805.1	16.0459	45.6855	1.50954	GO:0005576//extracellular region	GO:0016209//antioxidant activity;GO:0020037//heme binding;GO:0046872//metal ion binding;GO:0005506//iron ion binding;GO:0004601//peroxidase activity;GO:0003824//catalytic activity	GO:0006979//response to oxidative stress;GO:0008152//metabolic process;GO:0098869//cellular oxidant detoxification;GO:0006950//response to stress;GO:0042744//hydrogen peroxide catabolic process;GO:0055114//oxidation-reduction process	K00430//peroxidase [EC:1.11.1.7]	gi|645264015|ref|XP_008237496.1|//PREDICTED: peroxidase 12 [Prunus mume]
	TEA018068.1	12.4869	0.0309485	-8.65633	NA	NA	NA	K13789//geranylgeranyl diphosphate synthase, type II [EC:2.5.1.1 2.5.1.10 2.5.1.29]	gi|963527821|gb|ALT07955.1|//putative geranyl diphosphate synthase small subunit type I [Leucosceptrum canum]
	TEA018102.1	0.220257	0.49377	1.16465	GO:0016021//integral component of membrane	GO:0022857//transmembrane transporter activity	GO:0055085//transmembrane transport	K00801//farnesyl-diphosphate farnesyltransferase [EC:2.5.1.21];K01623//fructose-bisphosphate aldolase, class I [EC:4.1.2.13]	gi|342730594|gb|AEL33280.1|//putative auxin-induced protein [Camellia sinensis]
	TEA018187.1	8.62225	1.05489	-3.03097	NA	NA	NA	K13065//shikimate O-hydroxycinnamoyltransferase [EC:2.3.1.133]	gi|645230773|ref|XP_008222084.1|//PREDICTED: BAHD acyltransferase At5g47980-like [Prunus mume]
	TEA019049.1	6.95657	16.9148	1.28184	GO:0031224//intrinsic component of membrane	GO:0016616//oxidoreductase activity, acting on the CH-OH group of donors, NAD or NADP as acceptor;GO:0000166//nucleotide binding;GO:0048037//cofactor binding	GO:0006732//coenzyme metabolic process;GO:0006720//isoprenoid metabolic process	K00021//hydroxymethylglutaryl-CoA reductase (NADPH) [EC:1.1.1.34]	gi|619498810|gb|AHY03303.1|//HMG-CoA reductase 2 [Camellia sinensis]
	TEA022725.1	1.17139	0.245777	-2.25279	NA	GO:0016757//transferase activity, transferring glycosyl groups	NA	K14595//abscisate beta-glucosyltransferase [EC:2.4.1.263];K18822//soyasapogenol B glucuronide galactosyltransferase [EC:2.4.1.272]	gi|788945952|gb|AKA44603.1|//UGTPg18 [Panax ginseng]
	TEA022775.1	1.26437	0.0560573	-4.49538	NA	NA	NA	K13082//bifunctional dihydroflavonol 4-reductase/flavanone 4-reductase [EC:1.1.1.219 1.1.1.234]	gi|731432559|ref|XP_002282842.2|//PREDICTED: dihydroflavonol-4-reductase [Vitis vinifera]
	TEA023331.1	16.253	5.79934	-1.48674	NA	GO:0016747//transferase activity, transferring acyl groups other than amino-acyl groups	GO:0009699//phenylpropanoid biosynthetic process	K00660//chalcone synthase [EC:2.3.1.74]	gi|1345792|sp|P48388.1|CHS3_CAMSI//RecName: Full=Chalcone synthase 3; AltName: Full=Naringenin-chalcone synthase 3
	TEA024242.1	34.5504	10.7558	-1.68358	NA	NA	NA	K00430//peroxidase [EC:1.11.1.7];K01180//endo-1,3(4)-beta-glucanase [EC:3.2.1.6]	gi|225457188|ref|XP_002280600.1|//PREDICTED: microtubule-associated protein TORTIFOLIA1 [Vitis vinifera]
	TEA027028.1	1.17099	0.178248	-2.71577	NA	NA	NA	K13258//2-hydroxyisoflavanone dehydratase [EC:4.2.1.105];K20506//tuliposide A-converting enzyme [EC:4.2.99.22]	gi|731383391|ref|XP_002285064.2|//PREDICTED: probable carboxylesterase 2 [Vitis vinifera]
	TEA027478.1	53.0313	234.628	2.14546	NA	GO:0005506//iron ion binding;GO:0004497//monooxygenase activity	NA	K00517;K20619//null	gi|720036729|ref|XP_010267448.1|//PREDICTED: cytochrome P450 78A9 [Nelumbo nucifera]
	TEA027829.1	122.165	25.3179	-2.2706	NA	GO:0016207//4-coumarate-CoA ligase activity;GO:0005524//ATP binding;GO:0032559//adenyl ribonucleotide binding;GO:0016405//CoA-ligase activity	GO:0006725//cellular aromatic compound metabolic process;GO:0009698//phenylpropanoid metabolic process	K01904//4-coumarate--CoA ligase [EC:6.2.1.12]	gi|12229632|sp|O24146.1|4CL2_TOBAC//RecName: Full=4-coumarate--CoA ligase 2; Short=4CL 2; AltName: Full=4-coumaroyl-CoA synthase 2 [Nicotiana tabacum]
	TEA027839.1	4.94695	1.09189	-2.17971	NA	GO:0008171//O-methyltransferase activity;GO:0005515//protein binding	GO:0006730//one-carbon metabolic process	K13262//isoflavone-7-O-methyltransferase [EC:2.1.1.150];K16040//trans-resveratrol di-O-methyltransferase [EC:2.1.1.240];K13259//2,7,4'-trihydroxyisoflavanone 4'-O-methyltransferase / isoflavone 4'-O-methyltransferase [EC:2.1.1.212 2.1.1.46]	gi|225443568|ref|XP_002278092.1|//PREDICTED: trans-resveratrol di-O-methyltransferase [Vitis vinifera]
	TEA029656.1	0.387489	23.4134	5.91704	NA	NA	NA	K13066//caffeic acid 3-O-methyltransferase [EC:2.1.1.68];K16040//trans-resveratrol di-O-methyltransferase [EC:2.1.1.240]	gi|703091251|ref|XP_010094297.1|//(RS)-norcoclaurine 6-O-methyltransferase [Morus notabilis]
	TEA030910.1	0.128913	0.0117739	-3.45273	NA	GO:0016747//transferase activity, transferring acyl groups other than amino-acyl groups	NA	K13065//shikimate O-hydroxycinnamoyltransferase [EC:2.3.1.133]	gi|380508822|gb|AFD64619.1|//putative hydroxycinnamoyl-CoA:shikimate/quinate hydroxycinnamoyltransferase [Camellia sinensis]
	TEA032103.1	0.0679206	0.0310167	-1.1308	NA	GO:0016769//transferase activity, transferring nitrogenous groups;GO:0016846//carbon-sulfur lyase activity;GO:0048037//cofactor binding	GO:0008652//cellular amino acid biosynthetic process	K00815//tyrosine aminotransferase [EC:2.6.1.5]	gi|747104257|ref|XP_011100354.1|//PREDICTED: probable aminotransferase TAT2 [Sesamum indicum]
	TEA032539.1	0.325732	0.049583	-2.71577	NA	GO:0046872//metal ion binding;GO:0003824//catalytic activity	NA	K15803//(-)-germacrene D synthase [EC:4.2.3.22 4.2.3.75]	gi|380751740|gb|AFE56211.1|//terpene synthase [Camellia sinensis]
	TEA033515.1	50.7392	2.90776	-4.12512	NA	GO:0046872//metal ion binding;GO:0016706//oxidoreductase activity, acting on paired donors, with incorporation or reduction of molecular oxygen, 2-oxoglutarate as one donor, and incorporation of one atom each of oxygen into both donors;GO:0016491//oxidoreductase activity	GO:0008152//metabolic process;GO:0009620//response to fungus;GO:0055114//oxidation-reduction process;GO:0009617//response to bacterium	K05278//flavonol synthase [EC:1.14.11.23];K05933//aminocyclopropanecarboxylate oxidase [EC:1.14.17.4];K00475//naringenin 3-dioxygenase [EC:1.14.11.9];K06892//feruloyl-CoA ortho-hydroxylase [EC:1.14.11.-]	gi|590674601|ref|XP_007039214.1|//2-oxoglutarate (2OG) and Fe(II)-dependent oxygenase superfamily protein [Theobroma cacao];gi|743900906|ref|XP_011043760.1|//PREDICTED: flavanone 3-dioxygenase-like [Populus euphratica]
Circadian rhythm	TEA005438.1	0.438723	2.14658	2.29066	NA	NA	NA	K16222//Dof zinc finger protein DOF5.5	gi|743899059|ref|XP_011042819.1|//PREDICTED: dof zinc finger protein DOF1.2-like [Populus euphratica]
	TEA010673.1	714.033	16758.9	4.55279	NA	NA	NA	K12129//pseudo-response regulator 7;K11294//nucleolin	gi|251736861|gb|ACT10283.1|//dehydrin [Camellia sinensis]
	TEA012558.1	0.329042	0.762037	1.21159	NA	GO:0009882//blue light photoreceptor activity;GO:0016830//carbon-carbon lyase activity	GO:0006259//DNA metabolic process;GO:0009785//blue light signaling pathway	K12118//cryptochrome 1	gi|1000977376|ref|XP_015571429.1|//PREDICTED: LOW QUALITY PROTEIN: cryptochrome-1 [Ricinus communis];gi|340007731|gb|AEK26571.1|//cryptochrome 1.1 [Populus tremula]
	TEA013564.1	6.22073	21.6407	1.79859	NA	NA	NA	K10143//E3 ubiquitin-protein ligase RFWD2 [EC:2.3.2.27]	gi|359483452|ref|XP_002270330.2|//PREDICTED: E3 ubiquitin-protein ligase COP1-like [Vitis vinifera];gi|296090656|emb|CBI41056.3|//unnamed protein product [Vitis vinifera]
	TEA025513.1	1.05688	2.21444	1.06714	NA	NA	NA	K16222//Dof zinc finger protein DOF5.5	gi|743844990|ref|XP_011027360.1|//PREDICTED: dof zinc finger protein DOF1.2 [Populus euphratica]
	TEA026498.1	61.5233	238.824	1.95675	NA	NA	NA	K12135//zinc finger protein CONSTANS	gi|661893125|emb|CDP02934.1|//unnamed protein product [Coffea canephora]
	TEA023331.1	16.253	5.79934	-1.48674	NA	GO:0016747//transferase activity, transferring acyl groups other than amino-acyl groups	GO:0009699//phenylpropanoid biosynthetic process	K00660//chalcone synthase [EC:2.3.1.74]	gi|1345792|sp|P48388.1|CHS3_CAMSI//RecName: Full=Chalcone synthase 3; AltName: Full=Naringenin-chalcone synthase 3
