# Supplementary material for: Identification of CBF Transcription Factors in Tea Plants and a Survey of Potential CBF Target Genes under Low Temperature
Source: Int J Mol Sci. 2019 Oct 17;20(20):5137. doi: 10.3390/ijms20205137 (PMC6829267; doi:10.3390/ijms20205137)
Supplement: Supplementary file 1 [file ijms-20-05137-s001.zip › Supplementary Materials/S6 Table.xlsx]

## Sheet: Sheet1
Table S6. The primers for qRT-PCR
Genes Name	Forward primer (5'-3')	Reverse primer(5'-3')
CsCBF1	AGCCTGGCCACTCATCATTT	ACAGTTGCAACGAGGCCTAA
CsCBF2	TCGCAAGAAATCACGGCAGA	GAACGCGGCAAATGAAGAGG
CsCBF4	TAAGAAGACTGGTGCCGCAA	AGCGTGGCAATTGACGAGTA
CsGAPDH	TTGGCATCGTTGAGGGTCT	CAGTGGGAACACGGAAAGC
